# Supplementary material for: N,N′-Bis[(E)-(3-methyl-2-thienyl)methyl­idene]ethane-1,2-diamine
Source: Acta Crystallogr Sect E Struct Rep Online. 2010 Oct 23;66(Pt 11):o2884. doi: 10.1107/S1600536810041632 (PMC3009173; doi:10.1107/S1600536810041632)
Supplement: Supplementary file 2 [file e-66-o2884-Isup2.hkl]

#
# h,k,l, Fc-squared, Fo-squared, sigma(Fo-squared) and status flag
#
data_I
_shelx_title ' P-1'
_shelx_refln_list_code          4
_shelx_F_calc_maximum      104.02
_exptl_crystal_F_000       292.00
_reflns_d_resolution_high  0.7696
 
loop_
 _symmetry_equiv_pos_as_xyz
 'x, y, z'
 '-x, -y, -z'
 
_cell_length_a     8.7610
_cell_length_b     8.9502
_cell_length_c     8.9853
_cell_angle_alpha  92.760
_cell_angle_beta   91.653
_cell_angle_gamma 106.066
 
_shelx_F_squared_multiplier     1.000
 
loop_
 _refln_index_h
 _refln_index_k
 _refln_index_l
 _refln_F_squared_calc
 _refln_F_squared_meas
 _refln_F_squared_sigma
 _refln_observed_status
   1   0   0       86.98       85.52      2.42 o
   2   0   0     1494.90     1477.13     46.36 o
   3   0   0      666.10      663.32     19.27 o
   4   0   0      378.68      421.54      6.74 o
   5   0   0      653.87      655.36     10.29 o
   6   0   0        8.28        7.40      0.67 o
   7   0   0       30.46       24.60      1.15 o
   8   0   0      110.35      121.38      3.69 o
   9   0   0      116.21      120.72      3.88 o
  10   0   0       56.13       65.72      2.93 o
 -11   1   0       94.92      102.83      3.94 o
 -10   1   0       87.12       56.58      3.88 o
  -9   1   0      199.90      204.09      7.49 o
  -8   1   0     1051.40      611.34     18.55 o
  -7   1   0        1.24        1.52      0.53 o
  -6   1   0      791.26      805.76     12.60 o
  -5   1   0       50.48       60.63      1.46 o
  -4   1   0       50.51       55.96      1.77 o
  -3   1   0      709.34      681.58     12.82 o
  -2   1   0        7.07        6.12      0.33 o
  -1   1   0     1084.52     1092.67     16.15 o
   0   1   0        9.61        6.04      0.44 o
   1   1   0     1721.91     1755.30     26.04 o
   2   1   0     4714.93     4830.04    116.29 o
   3   1   0     1570.42     1689.16     25.10 o
   4   1   0      170.27      176.42      3.21 o
   5   1   0      318.51      314.47      5.38 o
   6   1   0        7.05        9.36      0.77 o
   7   1   0      447.56      436.35      7.50 o
   8   1   0       22.64       23.62      1.25 o
   9   1   0       13.82       12.49      1.42 o
  10   1   0        8.32        8.17      1.75 o
 -11   2   0        1.79        1.92      1.11 o
 -10   2   0      154.58      145.14      4.59 o
  -9   2   0       66.11       67.21      2.78 o
  -8   2   0      101.84       91.59      4.66 o
  -7   2   0       93.67       98.67      3.08 o
  -6   2   0      296.32      310.71      5.29 o
  -5   2   0       98.46       84.90      2.09 o
  -4   2   0      191.70      221.56      4.49 o
  -3   2   0      746.64      747.71     14.01 o
  -2   2   0      656.99      694.02     10.44 o
  -1   2   0      796.41      846.14     12.59 o
   0   2   0     1489.71     1474.14     36.49 o
   1   2   0        0.48        3.57      0.29 o
   2   2   0      698.30      735.90     11.17 o
   3   2   0       76.09       84.06      1.78 o
   4   2   0      600.49      561.37      8.92 o
   5   2   0       20.48       20.49      1.03 o
   6   2   0       93.21       87.89      2.22 o
   7   2   0        2.17        4.52      0.87 o
   8   2   0        9.61       10.26      1.25 o
   9   2   0        0.56       -0.18      0.76 o
  10   2   0       45.46       55.66      3.54 o
 -11   3   0      120.44      115.41      4.19 o
 -10   3   0       26.40       25.06      2.06 o
  -9   3   0      183.26      180.78      5.06 o
  -8   3   0       56.41       60.03      2.80 o
  -7   3   0       36.17       25.42      1.56 o
  -6   3   0       10.07       16.08      1.96 o
  -5   3   0       56.09       55.17      1.94 o
  -4   3   0      529.16      573.50     15.83 o
  -3   3   0     2031.78     2196.54     32.47 o
  -2   3   0       19.55       21.78      0.68 o
  -1   3   0     1016.35     1021.44     15.25 o
   0   3   0        1.56        0.44      0.77 o
   1   3   0     1733.26     1805.62     26.79 o
   2   3   0     2192.50     2314.47     34.30 o
   3   3   0       92.16      100.69      2.09 o
   4   3   0      204.65      180.92      3.43 o
   5   3   0      157.94      158.20      3.22 o
   6   3   0       10.98       12.16      1.15 o
   7   3   0       77.75       84.51      3.33 o
   8   3   0       17.27       16.11      1.24 o
   9   3   0      284.18      295.67      7.20 o
 -11   4   0       90.12       91.91      5.19 o
 -10   4   0      136.54      141.89      4.60 o
  -9   4   0       64.15       67.16      3.27 o
  -8   4   0       29.99       31.09      2.85 o
  -7   4   0      335.08      278.77     37.74 o
  -6   4   0      292.84      282.25      6.41 o
  -5   4   0        0.58        0.80      0.60 o
  -4   4   0     1546.46     1613.26     24.07 o
  -3   4   0      248.23      278.87      4.61 o
  -2   4   0      311.26      281.74      4.62 o
  -1   4   0      545.61      574.37      8.85 o
   0   4   0       96.52       94.94      2.42 o
   1   4   0      933.88      974.59     18.00 o
   2   4   0       68.83       83.77      2.07 o
   3   4   0      677.17      708.24     11.09 o
   4   4   0        8.65        8.77      0.74 o
   5   4   0      283.54      268.33      4.94 o
   6   4   0      132.53      136.80      3.89 o
   7   4   0        1.23       -0.06      0.68 o
   8   4   0       17.20       15.78      1.80 o
   9   4   0      116.66      138.91      4.47 o
 -11   5   0       17.09       15.96      2.47 o
 -10   5   0       32.86       31.14      2.30 o
  -9   5   0        8.02        9.36      2.02 o
  -8   5   0       92.46       88.70      3.14 o
  -7   5   0        9.33        5.78      1.05 o
  -6   5   0        2.46        1.89      0.95 o
  -5   5   0        4.52        4.01      0.76 o
  -4   5   0      405.76      401.72      6.54 o
  -3   5   0       68.29       77.73      1.74 o
  -2   5   0      499.84      499.70      7.92 o
  -1   5   0      382.91      398.63      6.39 o
   0   5   0      133.51      134.79      3.30 o
   1   5   0      892.29      856.57     16.15 o
   2   5   0        0.02        0.04      0.43 o
   3   5   0      569.18      517.92     10.47 o
   4   5   0        4.57        5.14      1.75 o
   5   5   0      155.49      161.17      5.34 o
   6   5   0      196.93      187.98      5.02 o
   7   5   0       10.74        9.03      1.27 o
   8   5   0      371.46      386.02      9.04 o
 -10   6   0       99.26       92.13      9.99 o
  -9   6   0       77.62       79.37      3.22 o
  -8   6   0      536.08      494.61     10.84 o
  -7   6   0      190.64      196.03      5.15 o
  -6   6   0      224.98      212.31      5.29 o
  -5   6   0     1099.55     1037.44     19.93 o
  -4   6   0      120.42      125.01      2.57 o
  -3   6   0      503.66      486.00      7.86 o
  -2   6   0      204.71      202.51      3.66 o
  -1   6   0        0.83        1.38      0.52 o
   0   6   0      917.57      882.26     21.79 o
   1   6   0      448.85      459.46     13.00 o
   2   6   0      297.88      278.34      6.28 o
   3   6   0      105.53       86.23      2.83 o
   4   6   0        3.95        3.14      0.80 o
   5   6   0        1.24        0.94      0.66 o
   6   6   0      122.91      116.42      3.79 o
   7   6   0       45.58       48.72      2.50 o
 -10   7   0        2.46        1.54      1.06 o
  -9   7   0        6.58        7.25      1.31 o
  -8   7   0       62.11       65.12      2.80 o
  -7   7   0      144.19      158.32      5.59 o
  -6   7   0      776.10      772.78     15.52 o
  -5   7   0      238.53      215.66      5.29 o
  -4   7   0      330.70      320.65      5.58 o
  -3   7   0      157.77      163.54      3.21 o
  -2   7   0      329.16      329.42      7.07 o
  -1   7   0        1.00        0.46      0.55 o
   0   7   0      339.11      366.15      7.86 o
   1   7   0       46.46       41.97      2.56 o
   2   7   0      236.28      251.82      6.01 o
   3   7   0      348.78      367.83      8.24 o
   4   7   0        0.05       -0.09      0.64 o
   5   7   0       61.31       65.00      2.75 o
   6   7   0       11.17       12.23      1.94 o
 -10   8   0       24.04       20.44      2.23 o
  -9   8   0        0.03        0.29      1.62 o
  -8   8   0      202.38      212.39      5.83 o
  -7   8   0        4.96        3.48      1.34 o
  -6   8   0       50.61       52.69      2.30 o
  -5   8   0       24.42       23.64      2.77 o
  -4   8   0       65.21       72.55      3.80 o
  -3   8   0      348.58      357.79     10.01 o
  -2   8   0      205.53      205.52      5.03 o
  -1   8   0       98.26       96.33      4.31 o
   0   8   0      313.73      304.55      6.98 o
   1   8   0      221.03      190.47     16.89 o
   2   8   0       22.92       21.70      2.40 o
   3   8   0       97.04       99.77      3.42 o
   4   8   0        9.30        9.40      1.30 o
   5   8   0       50.63       60.50      5.09 o
  -9   9   0        0.01       -0.26      1.59 o
  -8   9   0      310.59      327.88     11.22 o
  -7   9   0        2.27        2.10      1.31 o
  -6   9   0      169.52      162.42      6.77 o
  -5   9   0      164.80      163.89      6.72 o
  -4   9   0      342.00      322.70     10.70 o
  -3   9   0      693.68      700.24     14.00 o
  -2   9   0       44.82       51.99      2.23 o
  -1   9   0      117.50      114.24      3.57 o
   0   9   0      231.14      229.20      5.81 o
   1   9   0      317.28      310.96      7.40 o
   2   9   0      105.23       95.89      4.98 o
   3   9   0        1.73        1.97      0.89 o
   4   9   0      349.28      367.48      8.85 o
  -8  10   0        0.15       -0.66      1.20 o
  -7  10   0      302.19      276.34     10.26 o
  -6  10   0       49.28       54.23      3.82 o
  -5  10   0       63.51       60.88      3.92 o
  -4  10   0      351.40      358.49     11.95 o
  -3  10   0       11.23       11.62      2.00 o
  -2  10   0       48.70       47.02      2.24 o
  -1  10   0        4.01        4.03      0.99 o
   0  10   0      147.46      146.96      8.06 o
   1  10   0       34.93       33.95      2.10 o
   2  10   0       13.01       11.73      1.51 o
  -6  11   0       96.57       97.91      5.48 o
  -5  11   0        0.19       -1.51      1.01 o
  -4  11   0       16.09       19.20      2.71 o
  -3  11   0      157.02      175.83      7.50 o
  -2  11   0      165.79      175.57      7.46 o
  -1  11   0       18.72       16.73      2.82 o
   0  11   0      100.80      101.84      3.71 o
   0 -11   1      152.14      162.13      4.95 o
   1 -11   1        4.21        3.80      1.07 o
   2 -11   1       69.72       67.26      2.88 o
   3 -11   1       13.89       17.92      2.63 o
   4 -11   1        6.64        6.39      1.72 o
   5 -11   1      157.35      155.71      7.00 o
   6 -11   1       19.38       21.64      2.89 o
  -2 -10   1       20.67       20.58      1.88 o
  -1 -10   1       11.95       12.46      1.47 o
   0 -10   1       42.73       45.42      2.33 o
   1 -10   1      363.41      370.94      9.26 o
   2 -10   1       82.16       94.35      3.30 o
   3 -10   1       35.42       33.14      2.77 o
   4 -10   1      161.29      167.89      6.97 o
   5 -10   1      153.22      150.01      6.54 o
   6 -10   1        0.33        0.49      1.23 o
   7 -10   1      397.17      396.83     13.37 o
   8 -10   1        5.30        3.16      1.60 o
  -4  -9   1      302.32      293.91     10.94 o
  -3  -9   1      361.41      356.77     11.74 o
  -2  -9   1       50.73       56.14      3.83 o
  -1  -9   1      494.29      480.76     19.65 o
   0  -9   1       43.33       44.34      2.18 o
   1  -9   1      215.96      209.62      8.19 o
   2  -9   1       34.96       33.90      1.83 o
   3  -9   1        3.76        2.70      0.80 o
   4  -9   1      397.08      378.68     12.10 o
   5  -9   1       19.22       20.49      2.42 o
   6  -9   1      138.48      150.65      6.47 o
   7  -9   1        3.16        1.85      1.40 o
   8  -9   1       35.51       30.21      2.24 o
   9  -9   1       96.43      112.53      4.09 o
  -5  -8   1      220.18      210.65      8.65 o
  -4  -8   1       10.95       12.76      1.45 o
  -3  -8   1       46.47       52.91      2.44 o
  -2  -8   1      172.36      174.04     12.49 o
  -1  -8   1       75.75       64.02      3.40 o
   0  -8   1       87.42       98.94      3.17 o
   1  -8   1       46.59       44.51      2.01 o
   2  -8   1     1294.32     1278.10     24.00 o
   3  -8   1       65.19       61.12      2.27 o
   4  -8   1      811.16      796.27     22.08 o
   5  -8   1       12.60       18.16      3.36 o
   6  -8   1      323.00      327.52      7.59 o
   7  -8   1       64.52       62.40      2.65 o
   8  -8   1      149.72      142.73      4.47 o
   9  -8   1      122.60      134.96      4.47 o
  10  -8   1       31.09       34.84      2.56 o
  -6  -7   1      118.46      131.09      6.30 o
  -5  -7   1       32.53       37.11      2.05 o
  -4  -7   1      145.45      150.38      4.34 o
  -3  -7   1       29.27       19.13      1.71 o
  -2  -7   1      809.43      807.01     15.84 o
  -1  -7   1        5.63        5.89      3.45 o
   0  -7   1      124.57      124.18      3.46 o
   1  -7   1      267.44      278.67      6.22 o
   2  -7   1       32.20       29.03      1.51 o
   3  -7   1      567.22      563.29      9.14 o
   4  -7   1        0.81        1.59      0.52 o
   5  -7   1       10.60       10.60      1.15 o
   6  -7   1       68.50       56.32      4.20 o
   7  -7   1        6.82        7.29      1.14 o
   8  -7   1        7.17        7.09      1.16 o
   9  -7   1      147.24      158.00      8.30 o
  10  -7   1      224.66      221.92      6.35 o
  -7  -6   1       19.65       18.61      2.62 o
  -6  -6   1       35.84       34.77      1.99 o
  -5  -6   1        8.28        8.91      1.15 o
  -4  -6   1      299.84      293.00      6.76 o
  -3  -6   1        6.53        4.57      0.83 o
  -2  -6   1      177.19      164.46      4.19 o
  -1  -6   1       25.48       26.33      1.42 o
   0  -6   1      190.53      214.18      4.95 o
   1  -6   1      636.85      622.51      9.81 o
   2  -6   1      375.27      389.32      6.44 o
   3  -6   1      151.96      134.21      2.72 o
   4  -6   1        3.44        4.14      0.54 o
   5  -6   1      201.43      234.32      6.93 o
   6  -6   1      531.94      513.83     10.81 o
   7  -6   1       33.48       35.84      1.96 o
   8  -6   1       87.41       92.26      3.32 o
   9  -6   1       21.01       21.70      1.92 o
  10  -6   1      134.50      138.27      4.76 o
  -8  -5   1       61.31       66.94      4.29 o
  -7  -5   1      167.47      164.61      5.43 o
  -6  -5   1        7.26        8.77      1.13 o
  -5  -5   1      260.76      283.22      6.54 o
  -4  -5   1        2.34        4.29      0.80 o
  -3  -5   1      852.23      840.15     16.09 o
  -2  -5   1      126.93      134.50      2.62 o
  -1  -5   1      151.45      167.13      3.03 o
   0  -5   1      125.92      118.05      2.26 o
   1  -5   1      110.30       86.40      1.82 o
   2  -5   1      755.99      836.24     12.86 o
   3  -5   1      473.53      506.98      8.09 o
   4  -5   1      168.55      187.91      3.47 o
   5  -5   1       88.34       93.96      2.06 o
   6  -5   1      109.42      114.04      3.40 o
   7  -5   1       13.34       11.67      1.29 o
   8  -5   1        0.12        0.05      0.68 o
   9  -5   1        3.98        2.11      1.00 o
  10  -5   1      146.30      147.08      4.79 o
  11  -5   1       16.98       16.83      1.88 o
  -9  -4   1        9.06       11.48      2.17 o
  -8  -4   1        9.85       10.18      1.91 o
  -7  -4   1       15.14       10.34      1.23 o
  -6  -4   1        5.46        7.53      1.14 o
  -5  -4   1      227.66      205.93      4.02 o
  -4  -4   1        4.43        1.17      0.66 o
  -3  -4   1      111.57      118.84      2.45 o
  -2  -4   1     1365.33     1497.36     34.16 o
  -1  -4   1       68.32       68.10      1.47 o
   0  -4   1      641.51      615.10      9.47 o
   1  -4   1       42.47       49.01      1.37 o
   2  -4   1     2139.11     2224.86     33.06 o
   3  -4   1       40.18       35.52      1.17 o
   4  -4   1      417.36      400.86      6.51 o
   5  -4   1      333.18      335.89      6.04 o
   6  -4   1       19.90       23.59      1.49 o
   7  -4   1      760.06      748.94     15.05 o
   8  -4   1        3.22        2.93      0.87 o
   9  -4   1      304.53      288.72      7.20 o
  10  -4   1       10.36        6.25      2.43 o
  11  -4   1       57.47       29.55      3.25 o
  -9  -3   1       88.93       93.26      4.76 o
  -8  -3   1      247.52      258.10      5.17 o
  -7  -3   1        2.16        2.12      0.60 o
  -6  -3   1      188.28      183.72      3.74 o
  -5  -3   1      112.38      133.14      3.28 o
  -4  -3   1     1531.93     1587.65     23.96 o
  -3  -3   1       39.42       48.71      1.31 o
  -2  -3   1       62.54       75.82      1.62 o
  -1  -3   1      434.24      495.10      7.67 o
   0  -3   1      373.94      432.09      8.10 o
   1  -3   1     1043.03     1033.45     15.46 o
   2  -3   1      671.25      662.93     10.10 o
   3  -3   1        8.62        8.14      0.71 o
   4  -3   1       30.42       39.21      1.07 o
   5  -3   1     1157.42     1252.59     18.96 o
   6  -3   1       59.41       51.17      2.93 o
   7  -3   1      545.62      537.14     11.56 o
   8  -3   1       14.39       14.62      1.43 o
   9  -3   1      167.89      160.60      6.90 o
  10  -3   1      159.63      155.33     13.12 o
  11  -3   1       14.13       14.46      1.76 o
 -10  -2   1       32.41       34.33      3.57 o
  -9  -2   1       13.59       14.39      1.51 o
  -8  -2   1        7.11        6.55      0.85 o
  -7  -2   1       30.53       34.20      1.38 o
  -6  -2   1      404.09      397.95      6.85 o
  -5  -2   1        8.72        8.86      0.74 o
  -4  -2   1     2670.23     2893.46     43.03 o
  -3  -2   1      786.53      809.62     12.41 o
  -2  -2   1     1677.02     1877.27     29.71 o
  -1  -2   1     7425.73     7136.02    112.36 o
   0  -2   1      220.36      231.02      5.15 o
   1  -2   1     1509.72     1495.09     27.37 o
   2  -2   1      157.59      165.78      2.79 o
   3  -2   1      133.38      152.68      3.19 o
   4  -2   1     1298.21     1295.69     19.44 o
   5  -2   1      119.44      131.39      2.56 o
   6  -2   1      592.53      576.24      9.25 o
   7  -2   1        4.24        3.77      0.83 o
   9  -2   1       49.74       54.24      2.49 o
  10  -2   1        3.51        3.25      1.27 o
  11  -2   1      152.74      158.67      5.16 o
 -10  -1   1        7.82       10.46      2.30 o
  -9  -1   1       43.38       41.26      3.87 o
  -8  -1   1       44.76       42.36      1.62 o
  -7  -1   1      381.50      381.78      6.66 o
  -6  -1   1        3.83        6.05      0.66 o
  -5  -1   1        0.59        0.89      0.38 o
  -4  -1   1      421.98      423.07      6.82 o
  -3  -1   1       17.12       14.96      0.65 o
  -2  -1   1     9333.69     9516.36    175.79 o
  -1  -1   1     4820.44     4732.13    217.56 o
   0  -1   1       42.84       40.24      1.92 o
   1  -1   1      584.15      597.43      8.94 o
   2  -1   1      201.78      217.02      3.50 o
   3  -1   1       22.78       21.95      1.61 o
   4  -1   1      188.92      160.77      2.90 o
   5  -1   1       30.64       32.78      1.04 o
   6  -1   1       19.22        3.83      1.23 o
   7  -1   1       47.92       30.06      1.64 o
   8  -1   1      206.34      193.81      7.05 o
   9  -1   1      155.64      159.41      6.44 o
  10  -1   1       51.57       55.56      2.75 o
  11  -1   1      243.79      260.49      8.93 o
 -10   0   1        0.82        0.07      0.81 o
  -9   0   1      403.19      432.49      9.67 o
  -8   0   1        3.10        4.62      0.93 o
  -7   0   1      334.32      345.55      6.07 o
  -6   0   1      102.18       98.99      2.24 o
  -5   0   1       57.70       52.97      1.41 o
  -4   0   1       22.11       10.80      1.13 o
  -3   0   1       20.23       15.86      1.64 o
  -2   0   1     1470.08     1512.41     28.59 o
  -1   0   1      287.62      304.54      4.60 o
   0   0   1      100.10       41.86      1.36 o
   1   0   1     5056.25     4726.98     84.59 o
   2   0   1     1113.57     1139.76     20.40 o
   3   0   1     1785.23     1729.57     25.63 o
   4   0   1      395.77      404.01      8.05 o
   5   0   1      106.84       92.92      2.51 o
   6   0   1      423.59      423.81      7.11 o
   7   0   1       79.51       76.99      2.07 o
   8   0   1        4.47        5.27      0.73 o
   9   0   1       15.34       16.49      1.62 o
  10   0   1        8.42        7.63      1.35 o
 -11   1   1        0.28       -0.74      0.85 o
 -10   1   1      249.35      244.92      8.73 o
  -9   1   1       62.79       32.45      2.95 o
  -8   1   1      483.79      478.08     10.20 o
  -7   1   1        6.55        8.12      0.72 o
  -6   1   1       50.07       66.81      1.68 o
  -5   1   1      374.55      382.49      6.24 o
  -4   1   1      484.83      480.16      7.53 o
  -3   1   1      544.01      609.24      9.28 o
  -2   1   1    10820.37    10913.76    261.20 o
  -1   1   1       30.56       28.33      0.78 o
   0   1   1      544.41      568.90     15.15 o
   1   1   1      794.41      841.46     12.54 o
   2   1   1       72.00       83.41      1.62 o
   3   1   1      510.74      489.47      9.53 o
   4   1   1      287.09      291.11      7.87 o
   5   1   1      259.13      228.01      4.15 o
   6   1   1      866.47      858.75     13.54 o
   7   1   1      498.17      488.87      8.31 o
   8   1   1      461.35      476.03      8.29 o
   9   1   1      105.76      104.02      8.43 o
  10   1   1      330.44      354.05      8.61 o
 -11   2   1       58.60       63.65      3.01 o
 -10   2   1      305.53      319.03      7.85 o
  -9   2   1       13.93       15.91      1.54 o
  -8   2   1       52.80       54.08      2.29 o
  -7   2   1       17.26       14.37      1.28 o
  -6   2   1        1.82        0.94      0.32 o
  -5   2   1     1889.73     1918.60     28.58 o
  -4   2   1       18.57       16.30      0.98 o
  -3   2   1     1244.06     1235.26     22.70 o
  -2   2   1     4087.73     4246.56     78.33 o
  -1   2   1     4561.36     4677.05    184.15 o
   0   2   1     1850.33     1871.14     50.48 o
   1   2   1      355.09      355.27      5.54 o
   2   2   1      495.82      455.64      8.81 o
   3   2   1      211.10      248.49      5.22 o
   4   2   1      258.81      266.04      4.64 o
   5   2   1       28.08       27.68      1.12 o
   6   2   1       66.02       67.15      1.90 o
   7   2   1      430.89      441.68      7.69 o
   8   2   1       24.47       23.30      1.40 o
   9   2   1       62.84       56.57      2.07 o
  10   2   1      113.71      127.11      6.05 o
 -11   3   1       23.55       23.74      2.42 o
 -10   3   1       58.15       59.76      2.74 o
  -9   3   1       78.45       77.02      3.08 o
  -8   3   1        1.11        0.08      0.65 o
  -7   3   1       16.50       17.25      2.51 o
  -6   3   1      331.52      351.61      7.59 o
  -5   3   1      376.84      401.00      8.28 o
  -4   3   1       84.81       79.89      2.70 o
  -3   3   1      508.41      490.21      9.32 o
  -2   3   1      216.77      249.32      4.05 o
  -1   3   1      204.82      244.04      3.96 o
   0   3   1      261.96      228.77      3.72 o
   1   3   1        0.25        0.70      0.20 o
   2   3   1     1796.55     1766.38     32.91 o
   3   3   1      424.88      427.87      6.94 o
   4   3   1      402.10      419.91      6.97 o
   5   3   1       26.01       22.32      1.11 o
   6   3   1        3.12        3.82      0.67 o
   7   3   1      166.01      162.53      3.59 o
   8   3   1       62.35       65.91      4.30 o
   9   3   1        0.46        0.96      0.85 o
 -11   4   1      128.09      135.60      4.63 o
 -10   4   1       27.46       19.83      2.90 o
  -9   4   1      310.82      297.24      7.29 o
  -8   4   1       21.88       18.98      1.60 o
  -7   4   1      224.16      231.31      5.65 o
  -6   4   1      624.47      583.84     11.82 o
  -5   4   1      251.77      265.25      8.60 o
  -4   4   1      226.31      213.50      4.81 o
  -3   4   1      105.52      138.67      2.98 o
  -2   4   1      144.90      184.21      3.20 o
  -1   4   1     1069.92     1072.98     16.14 o
   0   4   1     1140.77     1237.97     22.56 o
   1   4   1      232.23      215.03      4.67 o
   2   4   1        0.87        0.68      0.43 o
   3   4   1       89.78       92.84      2.21 o
   4   4   1       22.86       20.16      0.98 o
   5   4   1      161.01      174.87      3.56 o
   6   4   1        8.16        9.12      1.24 o
   7   4   1      762.56      744.74     15.04 o
   8   4   1        0.22        0.39      0.77 o
   9   4   1      159.87      190.53      5.67 o
 -11   5   1        3.83        1.68      1.09 o
 -10   5   1       29.08       26.61      2.14 o
  -9   5   1        0.01       -1.08      0.73 o
  -8   5   1       91.01       96.34      3.30 o
  -7   5   1      435.83      427.96     13.55 o
  -6   5   1      610.61      396.96     11.84 o
  -5   5   1       72.44       73.22      2.44 o
  -4   5   1      148.42      161.19      2.97 o
  -3   5   1      517.20      542.81      8.57 o
  -2   5   1       32.54       32.46      1.00 o
  -1   5   1     2406.90     2518.27     37.34 o
   0   5   1      202.66      231.79      5.08 o
   1   5   1      312.38      204.91      6.69 o
   2   5   1      501.74      515.13     14.82 o
   3   5   1      270.51      254.84      5.85 o
   4   5   1      143.34      134.69      3.77 o
   5   5   1       17.81       13.41      1.47 o
   6   5   1      386.36      382.38     12.41 o
   7   5   1        2.52        3.28      0.94 o
   8   5   1      256.28      280.66      7.17 o
 -10   6   1        1.31        1.55      0.94 o
  -9   6   1      360.94      364.33     11.44 o
  -8   6   1        4.82        6.25      1.79 o
  -7   6   1      597.78      587.78     12.29 o
  -6   6   1       28.45       23.31      1.65 o
  -5   6   1      129.95      129.03      3.59 o
  -4   6   1      145.99      141.32      3.62 o
  -3   6   1        0.69        0.64      0.39 o
  -2   6   1      153.56      168.95      3.16 o
  -1   6   1      110.14      106.00      2.91 o
   0   6   1      295.33      310.67      6.69 o
   1   6   1      120.50      143.95      5.25 o
   2   6   1       27.64       24.12      2.11 o
   3   6   1       20.51       16.48      1.68 o
   4   6   1      138.57      134.86      3.95 o
   5   6   1        2.12        3.24      0.90 o
   6   6   1      218.92      224.57      5.96 o
   7   6   1        0.90        0.07      0.83 o
 -10   7   1        0.01        0.32      0.82 o
  -9   7   1      101.56       95.83     12.05 o
  -8   7   1        6.64        3.49      1.48 o
  -7   7   1       94.66       84.40      3.05 o
  -6   7   1        4.99        6.33      1.60 o
  -5   7   1       75.19       86.93      2.86 o
  -4   7   1     1267.36     1276.29     24.16 o
  -3   7   1        2.24        2.34      0.62 o
  -2   7   1      839.61      819.43     19.97 o
  -1   7   1       35.40       38.06      1.69 o
   0   7   1      928.79      891.14     17.16 o
   1   7   1      592.53      335.24     10.59 o
   2   7   1       54.47       47.04      2.98 o
   3   7   1       54.26       55.31      2.35 o
   4   7   1       75.49       74.84      4.56 o
   5   7   1      135.07      144.33      4.45 o
   6   7   1       31.29       32.73      2.32 o
 -10   8   1      345.57      358.62      9.97 o
  -9   8   1        0.08       -0.03      0.91 o
  -8   8   1      456.28      441.33     10.07 o
  -7   8   1      123.18      122.82      3.92 o
  -6   8   1       86.83       83.28      3.26 o
  -5   8   1       92.99       94.48      4.55 o
  -4   8   1       88.10       94.03      4.44 o
  -3   8   1        6.53        6.47      1.14 o
  -2   8   1      214.59      219.68      5.31 o
  -1   8   1        2.60        3.80      0.81 o
   0   8   1       25.65       31.29      1.70 o
   1   8   1       11.18       17.04      1.47 o
   2   8   1      221.94      195.22      7.45 o
   3   8   1       79.85       79.74      3.04 o
   4   8   1        2.93        1.37      0.84 o
   5   8   1      161.39      170.58      5.18 o
  -9   9   1       13.10       11.80      1.66 o
  -8   9   1        0.52        0.95      1.19 o
  -7   9   1        0.30       -1.26      0.85 o
  -6   9   1        0.43       -0.21      0.94 o
  -5   9   1      206.26      219.39      8.18 o
  -4   9   1        0.31        1.56      1.17 o
  -3   9   1       73.65       66.37      3.80 o
  -2   9   1       40.48       42.76      2.25 o
  -1   9   1      259.31      254.39      6.22 o
   0   9   1        3.58        5.01      1.85 o
   1   9   1        2.20        2.62      0.91 o
   2   9   1      179.13      186.41      5.74 o
   3   9   1       78.28       74.41      4.82 o
   4   9   1      135.86      157.51      4.97 o
  -8  10   1        0.01       -1.61      1.12 o
  -7  10   1       37.58       39.49      3.44 o
  -6  10   1        2.16        1.07      1.24 o
  -5  10   1      134.48      135.40      6.20 o
  -4  10   1      363.44      387.04     12.73 o
  -3  10   1       66.76       69.28      4.16 o
  -2  10   1      128.86      137.72      4.16 o
  -1  10   1      148.45      153.24      4.54 o
   0  10   1       13.71       16.33      1.60 o
   1  10   1       30.50       29.85      2.20 o
   2  10   1      434.95      186.94      7.76 o
  -6  11   1      571.13      571.48     18.01 o
  -5  11   1       24.67       21.36      2.81 o
  -4  11   1      176.29      187.96      7.95 o
  -3  11   1       23.41       23.23      2.87 o
  -2  11   1        2.92        3.59      1.62 o
  -1  11   1      269.49      289.76      7.35 o
   0  11   1       34.96       33.38      2.65 o
   0 -11   2      469.68      485.01     10.92 o
   1 -11   2        8.71        8.73      1.54 o
   2 -11   2      154.85      161.97      4.85 o
   3 -11   2      122.27      130.76      6.10 o
   4 -11   2        3.95        3.94      1.61 o
   5 -11   2      232.54      231.70      9.03 o
   6 -11   2        4.38        1.63      1.43 o
  -2 -10   2      145.48      151.64      7.08 o
  -1 -10   2       87.94       91.58      3.38 o
   0 -10   2        0.80        0.22      0.83 o
   1 -10   2       56.26       60.04      2.62 o
   2 -10   2      126.47      128.28      4.00 o
   3 -10   2      327.91      336.89     11.19 o
   4 -10   2        0.25        1.35      1.15 o
   5 -10   2      167.68      181.67      7.43 o
   6 -10   2        9.88       11.48      2.18 o
   7 -10   2       62.55       58.44      4.12 o
   8 -10   2      246.28      251.37      9.82 o
  -4  -9   2        9.97       10.67      2.23 o
  -3  -9   2      268.25      277.29     10.45 o
  -2  -9   2       10.28       11.15      2.07 o
  -1  -9   2       93.10       88.95      4.25 o
   0  -9   2      143.62      142.19      4.19 o
   1  -9   2      298.69      299.49      8.65 o
   2  -9   2       79.98       70.89      3.76 o
   3  -9   2       97.18      100.12      8.64 o
   4  -9   2       25.97       31.97      2.69 o
   5  -9   2       30.20       29.26      2.91 o
   6  -9   2       68.20       68.33      4.11 o
   7  -9   2       62.79       58.48      3.88 o
   8  -9   2        7.88        7.68      1.33 o
   9  -9   2       12.84        8.57      1.92 o
  -5  -8   2       89.99       79.20      4.96 o
  -4  -8   2        2.00        2.72      1.54 o
  -3  -8   2      226.84      228.22      7.83 o
  -2  -8   2       24.86       24.45      1.66 o
  -1  -8   2        1.48        1.10      1.03 o
   0  -8   2      209.94      215.98      5.37 o
   1  -8   2       59.94       59.35      2.82 o
   2  -8   2      958.60      942.13     18.16 o
   3  -8   2      292.60      295.11      7.17 o
   4  -8   2       53.98       65.93      2.40 o
   5  -8   2      696.00      688.58     13.98 o
   6  -8   2      150.69      145.56      4.23 o
   7  -8   2      293.52      306.67     10.88 o
   8  -8   2      188.76      196.05      5.53 o
   9  -8   2       63.53       67.93      3.08 o
  -6  -7   2      569.21      617.87     19.35 o
  -5  -7   2       21.81       20.23      2.66 o
  -4  -7   2      478.77      495.63     10.57 o
  -3  -7   2       97.87       99.55      3.20 o
  -2  -7   2      502.72      544.36     11.18 o
  -1  -7   2      232.90      233.01      5.56 o
   0  -7   2      294.14      281.26      6.35 o
   1  -7   2      485.33      504.12     10.26 o
   2  -7   2       38.60       45.02      1.56 o
   3  -7   2      197.40      202.88      3.90 o
   4  -7   2       23.85       20.16      1.51 o
   5  -7   2        2.56        3.72      0.84 o
   6  -7   2       13.15       10.32      1.22 o
   7  -7   2        8.77        8.64      2.35 o
   8  -7   2        2.88        4.58      1.07 o
   9  -7   2      232.22      235.83      6.42 o
  10  -7   2       25.19       23.97      2.16 o
  -7  -6   2       44.24       48.76      3.82 o
  -6  -6   2       29.15       26.95      2.92 o
  -5  -6   2       55.69       53.29      3.61 o
  -4  -6   2       16.24       16.93      2.14 o
  -3  -6   2       37.92       36.94      2.55 o
  -2  -6   2        4.21        5.47      1.54 o
  -1  -6   2      200.23      188.06      4.54 o
   0  -6   2        1.69        5.71      0.59 o
   1  -6   2      811.62      802.49     12.50 o
   2  -6   2        2.80        3.53      0.50 o
   3  -6   2       65.95       55.45      1.56 o
   4  -6   2      108.16       95.19      2.23 o
   5  -6   2       58.04       53.31      2.14 o
   6  -6   2      225.45      244.13      5.91 o
   7  -6   2        0.70       -0.10      0.67 o
   8  -6   2      581.79      564.96     12.17 o
   9  -6   2       38.36       45.97      2.47 o
  10  -6   2       90.55       85.56      3.50 o
  -8  -5   2       91.54       92.03      5.12 o
  -7  -5   2       42.96       48.40      3.56 o
  -6  -5   2       75.72       69.76      4.06 o
  -5  -5   2      136.69      157.15      5.04 o
  -4  -5   2      254.02      272.75      6.17 o
  -3  -5   2       31.30       33.87      1.22 o
  -2  -5   2       38.05       43.17      1.56 o
  -1  -5   2      219.49      196.23      3.55 o
   0  -5   2     1511.09     1542.74     28.15 o
   1  -5   2      147.76      147.05      2.79 o
   2  -5   2       25.08       22.69      0.91 o
   3  -5   2      132.00      140.43      2.78 o
   4  -5   2      877.61      898.27     13.93 o
   5  -5   2       81.38       73.27      2.03 o
   6  -5   2      476.65      472.70     10.81 o
   7  -5   2        5.57        4.70      1.31 o
   8  -5   2      123.15      107.40      3.59 o
   9  -5   2        0.18       -0.03      0.79 o
  10  -5   2        4.34        2.57      1.06 o
  11  -5   2       11.49       15.26      1.82 o
  -9  -4   2       71.55       80.09      4.67 o
  -8  -4   2       11.38       10.76      1.99 o
  -7  -4   2      326.23      345.17     11.49 o
  -6  -4   2      237.00      244.99      4.74 o
  -5  -4   2     1499.66     1511.75     23.13 o
  -4  -4   2      389.51      393.62      6.68 o
  -3  -4   2       28.05       37.42      1.23 o
  -2  -4   2      499.51      497.57     11.67 o
  -1  -4   2      183.25      220.45      3.81 o
   0  -4   2      730.17      736.90     13.72 o
   1  -4   2      177.05      176.89      3.14 o
   2  -4   2      172.64      225.81      3.91 o
   3  -4   2     1183.94     1252.33     18.94 o
   4  -4   2       13.06       13.19      0.73 o
   5  -4   2     1075.49     1040.79     18.22 o
   6  -4   2       25.20       24.93      1.48 o
   7  -4   2      332.04      332.98      7.59 o
   8  -4   2       30.45       30.53      1.83 o
   9  -4   2       57.26       53.53      2.55 o
  10  -4   2       34.79       33.95      2.27 o
  11  -4   2       89.70       88.84      3.68 o
  -8  -3   2      204.36      201.91      5.44 o
  -7  -3   2        0.66       -0.71      0.47 o
  -6  -3   2      219.17      236.33      4.54 o
  -5  -3   2       59.71       53.10      2.01 o
  -4  -3   2      715.61      784.09     13.70 o
  -3  -3   2     2417.82     2596.37     38.66 o
  -2  -3   2      214.08      206.50      4.37 o
  -1  -3   2      234.07      243.44      4.03 o
   0  -3   2       87.77       73.79      2.67 o
   1  -3   2       12.28       13.88      0.70 o
   2  -3   2      100.84      119.08      2.26 o
   3  -3   2      358.08      364.36      5.93 o
   4  -3   2       24.80       37.58      1.14 o
   5  -3   2      550.77      537.46      8.65 o
   6  -3   2       14.84       16.51      0.89 o
   7  -3   2      157.42      146.43      4.11 o
   8  -3   2      325.46      334.54      7.83 o
   9  -3   2       28.84       33.60      2.03 o
  10  -3   2      347.74      343.59      8.47 o
  11  -3   2       33.45       31.52      2.44 o
 -10  -2   2       98.03      103.66      5.68 o
  -9  -2   2       87.60       84.37      4.80 o
  -8  -2   2       51.92       55.40      2.44 o
  -7  -2   2      140.86      138.49      4.06 o
  -6  -2   2      238.74      234.48      4.43 o
  -5  -2   2      435.13      448.65      7.44 o
  -4  -2   2        4.10        5.43      0.63 o
  -3  -2   2     4819.15     5022.04     81.17 o
  -2  -2   2      278.41      305.77      4.91 o
  -1  -2   2      333.53      318.76      5.02 o
   0  -2   2      594.84      609.09      9.22 o
   1  -2   2        5.17        3.55      0.34 o
   2  -2   2      851.15      821.33     12.43 o
   3  -2   2       32.15       38.28      1.06 o
   4  -2   2      390.55      355.14      5.82 o
   5  -2   2      142.10      168.80      3.20 o
   6  -2   2       55.12       49.70      1.46 o
   7  -2   2        2.31        2.04      0.51 o
   8  -2   2       22.96       22.40      1.75 o
   9  -2   2      408.28      397.02      9.44 o
  10  -2   2        3.77        3.02      1.01 o
  11  -2   2       20.40       11.45      7.54 o
 -10  -1   2       11.01       12.09      2.48 o
  -9  -1   2      250.41      257.85      9.64 o
  -8  -1   2        0.01       -0.43      0.47 o
  -7  -1   2        5.60        7.96      0.79 o
  -6  -1   2       13.81        9.80      0.78 o
  -5  -1   2       21.87       25.87      1.03 o
  -4  -1   2      954.90     1031.59     15.71 o
  -3  -1   2      106.32       90.71      1.81 o
  -2  -1   2       16.35       21.14      1.04 o
  -1  -1   2     2157.38     2218.48     41.01 o
   0  -1   2     1818.17     1828.10     27.06 o
   1  -1   2     1538.73     1524.61     28.03 o
   2  -1   2     1603.26     1534.11     25.19 o
   3  -1   2      222.37      218.31      3.72 o
   4  -1   2     1060.82     1051.55     15.99 o
   5  -1   2       42.02       34.33      1.12 o
   6  -1   2      396.77      369.65     14.51 o
   7  -1   2       42.58       35.16      1.56 o
   8  -1   2      211.18      216.40      7.74 o
   9  -1   2      541.78      372.31     40.12 o
  10  -1   2       16.95       11.10      3.19 o
 -10   0   2       61.92       59.66      4.30 o
  -9   0   2      175.87      178.34      4.93 o
  -8   0   2       49.63       51.38      2.21 o
  -7   0   2       29.84       35.34      1.34 o
  -6   0   2      900.27      918.93     17.08 o
  -5   0   2      199.38      210.77      4.49 o
  -4   0   2      671.30      700.01     20.43 o
  -3   0   2      139.96      158.98      9.93 o
  -2   0   2      143.06      128.53      2.20 o
  -1   0   2      505.83      541.87      8.15 o
   0   0   2     1459.69     1399.70     25.44 o
   1   0   2        8.13        8.99      0.57 o
   2   0   2      380.91      379.92      7.21 o
   3   0   2      478.24      459.00      7.25 o
   4   0   2       31.58       38.12      1.14 o
   5   0   2       58.55       58.58      1.58 o
   6   0   2       37.23       41.00      1.40 o
   7   0   2      100.32       98.81      2.46 o
   8   0   2      409.15      401.26      8.74 o
   9   0   2      351.08      247.40      8.90 o
  10   0   2       50.98       50.17      2.61 o
 -11   1   2       26.38        3.93      1.41 o
 -10   1   2        6.18        3.26      1.64 o
  -9   1   2        0.01        0.04      0.68 o
  -8   1   2       10.77       11.38      1.95 o
  -7   1   2      134.83      139.94      6.92 o
  -6   1   2      188.82      181.50      3.45 o
  -5   1   2       88.30       86.75      1.90 o
  -4   1   2      377.16      374.58      6.04 o
  -3   1   2      433.94      460.11      7.17 o
  -2   1   2     2030.05     2218.29     38.76 o
  -1   1   2      437.21      448.18      8.20 o
   0   1   2      442.15      471.78      8.80 o
   1   1   2     2863.42     2701.57     40.46 o
   2   1   2      143.02      141.39      2.53 o
   3   1   2      487.57      480.02      7.61 o
   4   1   2       31.43       46.63      1.32 o
   5   1   2       22.97       24.35      1.03 o
   6   1   2     1109.84     1051.75     16.39 o
   7   1   2      135.62      133.55      7.84 o
   8   1   2      156.62      146.06      8.49 o
   9   1   2       24.74       21.99      1.84 o
  10   1   2       40.53       45.56      2.63 o
 -11   2   2       78.14       76.79      5.22 o
 -10   2   2      370.04      371.03      8.78 o
  -9   2   2       38.43       39.34      2.09 o
  -8   2   2        2.36        0.72      0.67 o
  -7   2   2     1019.84     1008.34     19.50 o
  -6   2   2       45.53       47.43      1.30 o
  -5   2   2      469.37      455.61      7.30 o
  -4   2   2        3.31        6.40      0.43 o
  -3   2   2      309.59      317.70      5.12 o
  -2   2   2     7210.47     7390.94    112.06 o
  -1   2   2     1021.50     1058.24     15.78 o
   0   2   2     1496.82     1454.30     61.18 o
   1   2   2      560.53      597.36      9.17 o
   2   2   2      265.56      279.33      4.64 o
   3   2   2       60.87       59.22      1.63 o
   4   2   2      270.42      263.60      4.65 o
   5   2   2       31.19       33.93      3.31 o
   6   2   2      566.68      575.41     11.72 o
   7   2   2        4.20        5.60      0.75 o
   8   2   2       25.79       23.68      1.38 o
   9   2   2       20.75       20.25      1.41 o
 -11   3   2      409.01      409.94      9.82 o
 -10   3   2       47.88       46.58      5.65 o
  -9   3   2       30.77       31.21      1.98 o
  -8   3   2      123.14      115.13      3.57 o
  -7   3   2      301.79      311.39      7.07 o
  -6   3   2       13.43       15.22      1.49 o
  -5   3   2      135.06      131.20      3.42 o
  -4   3   2     1703.98     1903.28     28.29 o
  -3   3   2       79.45       97.78      1.90 o
  -2   3   2     1257.15     1315.91     19.73 o
  -1   3   2      112.63      117.97     16.45 o
   0   3   2      238.53      235.84      3.91 o
   1   3   2       44.96       46.29      1.37 o
   2   3   2      550.52      562.21      8.84 o
   3   3   2      534.11      499.40      8.04 o
   4   3   2       88.33       85.18      2.04 o
   5   3   2     2312.59     2334.13     43.57 o
   6   3   2       14.67       14.33      1.46 o
   7   3   2      379.02      380.67      6.91 o
   8   3   2       83.87       87.69      3.20 o
   9   3   2       23.06       24.83      3.13 o
 -11   4   2        3.03        3.22      1.17 o
 -10   4   2       77.98       79.31      3.24 o
  -9   4   2      141.09      131.52      4.13 o
  -8   4   2      747.52      750.29     15.25 o
  -7   4   2       39.11       43.38      2.00 o
  -6   4   2      174.88      175.80      4.47 o
  -5   4   2        6.78        6.94      0.87 o
  -4   4   2      350.03      367.70      7.63 o
  -3   4   2     1600.57     1645.37     30.60 o
  -2   4   2       86.97       81.48      2.08 o
  -1   4   2       14.33       25.26      0.88 o
   0   4   2       79.94       98.52      1.95 o
   1   4   2      146.60      148.86      2.79 o
   2   4   2      148.93      144.99      2.79 o
   3   4   2      226.92      226.13      4.11 o
   4   4   2      319.50      321.99      6.89 o
   5   4   2       95.55       39.84      2.55 o
   6   4   2       65.98       71.35      3.60 o
   7   4   2        4.77        2.80      0.96 o
   8   4   2      262.16      287.95      7.20 o
 -11   5   2       26.09       26.68      2.29 o
 -10   5   2       79.00       80.74      3.32 o
  -9   5   2        6.50        5.30      1.11 o
  -8   5   2      257.78      248.35      9.87 o
  -7   5   2        6.11        6.42      2.05 o
  -6   5   2       26.74       29.66      1.67 o
  -5   5   2      489.87      480.93     20.26 o
  -4   5   2        0.14        1.12      0.60 o
  -3   5   2     1104.78     1102.12     16.76 o
  -2   5   2       69.98       80.00      1.79 o
  -1   5   2      339.39      318.45      5.31 o
   0   5   2     1449.71     1507.41     22.66 o
   1   5   2      154.13      149.67      5.28 o
   2   5   2      119.02      106.13      3.06 o
   3   5   2        0.12        0.02      0.80 o
   5   5   2       49.82       52.09      2.30 o
   6   5   2        7.97        6.06      1.89 o
   7   5   2       14.88       12.23      1.46 o
   8   5   2        5.43        4.95      1.46 o
 -10   6   2        5.20        3.32      1.11 o
  -9   6   2      249.52      241.41      6.41 o
  -8   6   2       48.84       45.27      2.24 o
  -7   6   2        9.55        9.53      1.44 o
  -6   6   2      592.27      595.07     17.75 o
  -5   6   2      104.80      104.61      3.15 o
  -4   6   2        5.85        4.54      0.52 o
  -3   6   2      197.48      198.97      3.68 o
  -2   6   2      207.50      206.21      3.76 o
  -1   6   2       26.62       24.94      2.14 o
   0   6   2        0.54        0.39      0.52 o
   1   6   2        2.44        1.32      0.90 o
   2   6   2        0.73        1.43      0.66 o
   3   6   2        3.53        1.39      0.60 o
   4   6   2      384.86      346.93     29.89 o
   5   6   2       43.27       44.74      2.23 o
   6   6   2      195.99      203.17      5.64 o
   7   6   2      311.90      342.01      8.41 o
 -10   7   2        1.61        1.35      1.02 o
  -9   7   2       24.33       24.39      2.04 o
  -8   7   2        0.02       -0.73      0.98 o
  -7   7   2       34.51       12.19      1.75 o
  -6   7   2      234.39      247.98      6.05 o
  -5   7   2      139.14      123.58      3.56 o
  -4   7   2       20.50       20.97      1.42 o
  -3   7   2      249.79      252.74      9.78 o
  -2   7   2      740.12      763.26     14.79 o
  -1   7   2      366.14      385.57      8.21 o
   0   7   2        6.16        5.53      0.91 o
   1   7   2      907.30      882.19     17.18 o
   2   7   2       85.57       80.61      2.86 o
   3   7   2      309.29      320.12     10.73 o
   4   7   2       31.55       30.85      1.91 o
   5   7   2      149.43      140.94      4.45 o
   6   7   2      102.10      112.06      4.00 o
  -9   8   2       42.62       15.35      2.21 o
  -8   8   2       90.11       87.58      3.35 o
  -7   8   2      157.06      154.73      4.58 o
  -6   8   2      209.08      227.38      5.77 o
  -5   8   2      122.32      113.05      5.10 o
  -4   8   2        6.08        4.58      1.27 o
  -3   8   2       40.58       37.40      1.71 o
  -2   8   2      241.58      239.28      5.68 o
  -1   8   2       39.92       42.62      1.95 o
   0   8   2       15.68       19.69      1.69 o
   1   8   2      172.82      173.42      4.75 o
   2   8   2        0.64        1.82      0.80 o
   3   8   2      108.71       97.97      5.06 o
   4   8   2      135.25      127.27      4.19 o
   5   8   2        4.84        4.44      1.12 o
  -9   9   2       94.69       93.51      5.42 o
  -8   9   2        4.30        0.75      1.19 o
  -7   9   2       90.61       89.72      4.87 o
  -6   9   2       82.52       83.58      4.56 o
  -5   9   2      315.87      321.15     10.89 o
  -4   9   2      254.03      248.26      8.88 o
  -3   9   2       45.58       40.67      3.03 o
  -2   9   2       54.78       56.60      2.34 o
  -1   9   2      201.35      197.15      5.20 o
   0   9   2      647.53      649.28     13.43 o
   1   9   2       16.88       16.62      1.58 o
   3   9   2       32.98       28.81      2.17 o
  -7  10   2       82.46       79.97      4.73 o
  -6  10   2       28.07       31.59      3.26 o
  -5  10   2       28.14       28.65      3.04 o
  -4  10   2       12.47       11.08      2.02 o
  -3  10   2        4.46        4.22      1.50 o
  -2  10   2      158.03      164.21      4.70 o
  -1  10   2       49.03       49.24      2.38 o
   0  10   2      145.09      151.24      4.59 o
   1  10   2       81.76       70.98      4.19 o
   2  10   2      138.42      106.98      5.57 o
  -5  11   2       80.14       78.17      4.90 o
  -4  11   2       50.47       53.31      4.01 o
  -3  11   2      110.80      117.31      5.97 o
  -2  11   2        6.64        8.82      2.03 o
  -1  11   2       53.71       56.89      2.72 o
   1 -11   3      297.52      309.24     11.11 o
   2 -11   3        0.82        0.35      0.91 o
   3 -11   3      222.34      233.59      8.78 o
   4 -11   3       29.72       30.78      3.22 o
   5 -11   3       82.21       75.67      4.57 o
  -2 -10   3       20.86       22.72      3.00 o
   0 -10   3        0.70        0.85      1.24 o
   1 -10   3      334.19      340.62      8.04 o
   2 -10   3       61.46       62.85      2.70 o
   3 -10   3       78.21       83.17      3.14 o
   4 -10   3       32.62       37.36      3.05 o
   5 -10   3       29.88       28.12      3.04 o
   6 -10   3      362.63      372.89     12.61 o
   7 -10   3        5.75        8.54      2.05 o
  -4  -9   3        0.25       -1.81      1.25 o
  -3  -9   3      125.60      128.39      6.35 o
  -2  -9   3      427.69      435.76     14.48 o
  -1  -9   3        5.95        2.13      1.20 o
   0  -9   3      290.44      305.73      7.26 o
   1  -9   3        4.42        3.80      0.92 o
   2  -9   3        0.04        0.30      0.70 o
   3  -9   3      156.56      148.64      4.24 o
   4  -9   3        4.20        1.88      1.21 o
   5  -9   3        0.03       -0.40      0.91 o
   6  -9   3       57.69       55.82      3.68 o
   7  -9   3      195.28      192.30      5.45 o
   8  -9   3       11.97       15.46      1.70 o
  -5  -8   3       31.27       20.34      2.84 o
  -4  -8   3        4.12        1.93      1.42 o
  -3  -8   3       11.00        9.45      2.00 o
  -2  -8   3       55.69       48.88      3.55 o
  -1  -8   3      189.88      183.80      4.84 o
   0  -8   3       33.51       29.70      3.62 o
   1  -8   3        0.49        0.13      0.63 o
   2  -8   3      215.66      203.08      5.09 o
   3  -8   3       58.15       60.05      2.35 o
   4  -8   3      259.84      242.09      4.69 o
   5  -8   3      138.78      148.48      5.97 o
   6  -8   3       21.53       20.55      2.66 o
   7  -8   3      124.37      126.86      4.07 o
   8  -8   3       31.46       33.38      2.25 o
   9  -8   3        3.38        1.77      1.09 o
  -6  -7   3       50.08       56.86      4.28 o
  -5  -7   3       84.19       82.64      4.84 o
  -4  -7   3      160.78      161.99      7.04 o
  -3  -7   3      133.33      147.86      6.51 o
  -2  -7   3      182.92      185.89      4.74 o
  -1  -7   3       53.99       59.90      2.29 o
   0  -7   3      803.83      793.31     15.46 o
   1  -7   3        1.42        0.73      1.00 o
   2  -7   3       15.15       20.32      1.07 o
   3  -7   3      303.78      308.47      5.54 o
   4  -7   3        0.54        0.59      0.50 o
   5  -7   3      201.64      203.48      5.13 o
   6  -7   3      180.63      177.70      4.83 o
   7  -7   3      133.62      123.35      3.93 o
   8  -7   3       75.53       78.03      3.15 o
   9  -7   3      217.07      226.72     16.07 o
  10  -7   3      156.66      170.40      6.98 o
  -7  -6   3       80.96       81.61      4.92 o
  -6  -6   3       98.39       99.76      5.31 o
  -5  -6   3      278.03      280.23     10.11 o
  -4  -6   3       66.71       63.13      3.90 o
  -3  -6   3      306.04      293.34      6.57 o
  -2  -6   3      111.69      118.65      3.71 o
  -1  -6   3     1237.70     1227.56     22.88 o
   0  -6   3      837.56      824.46     15.56 o
   1  -6   3      602.06      564.47      9.11 o
   2  -6   3      873.99      865.58     13.52 o
   3  -6   3       39.30       36.43      1.31 o
   4  -6   3     1157.53     1170.29     18.10 o
   5  -6   3       37.71       37.07      1.39 o
   6  -6   3      322.73      316.31      7.31 o
   7  -6   3        4.74        4.48      1.29 o
   8  -6   3       47.05       46.76      2.39 o
   9  -6   3      182.09      185.46      5.45 o
  10  -6   3        7.48        7.63      1.39 o
  -8  -5   3        9.66        4.25      1.81 o
  -7  -5   3      708.90      707.89     21.27 o
  -6  -5   3      102.62      109.98      5.35 o
  -5  -5   3       24.40       21.41      2.54 o
  -4  -5   3      515.47      547.46     16.52 o
  -3  -5   3       77.43       90.57      2.32 o
  -2  -5   3       79.79       88.09      2.55 o
  -1  -5   3       22.21       32.88      1.10 o
   0  -5   3       70.59       58.81      1.73 o
   1  -5   3      748.86      814.23     12.63 o
   2  -5   3      134.16      117.01      2.45 o
   3  -5   3      129.03      114.10      2.47 o
   4  -5   3      409.57      418.94      7.05 o
   5  -5   3      120.95      127.46      2.79 o
   6  -5   3      146.41      143.89      4.23 o
   7  -5   3      518.27      512.44     10.98 o
   8  -5   3       40.71       36.68      2.07 o
   9  -5   3       68.91       63.14      2.85 o
  10  -5   3       84.67       86.61      3.53 o
  -8  -4   3       13.70       13.06      2.23 o
  -7  -4   3       58.81       66.43      3.98 o
  -6  -4   3      637.29      643.22     20.19 o
  -5  -4   3      270.15      294.83      6.93 o
  -4  -4   3      848.61      885.43     13.91 o
  -3  -4   3       39.89       36.26      2.21 o
  -2  -4   3      805.13      809.25     15.77 o
  -1  -4   3       19.85       20.27      0.98 o
   0  -4   3        5.97        4.12      0.43 o
   1  -4   3       18.36       32.32      1.02 o
   2  -4   3      103.33      118.81      3.89 o
   3  -4   3      110.25       86.83      1.98 o
   4  -4   3       76.06       86.20      2.02 o
   5  -4   3      106.98      106.54      3.77 o
   6  -4   3      170.72      183.39      3.75 o
   7  -4   3       90.11       90.93      3.10 o
   8  -4   3      341.04      329.90      7.83 o
   9  -4   3        0.36        0.23      0.81 o
  10  -4   3       22.93       20.04      1.92 o
  -8  -3   3       17.93       22.08      1.87 o
  -7  -3   3       24.44       20.49      2.37 o
  -6  -3   3       62.74       63.58      2.55 o
  -5  -3   3      952.31     1017.11     15.85 o
  -4  -3   3       82.17       82.73      1.95 o
  -3  -3   3      141.93      150.65      2.89 o
  -2  -3   3      184.14      210.93      3.65 o
  -1  -3   3      490.67      457.78      7.21 o
   0  -3   3      188.95      199.43      3.44 o
   1  -3   3     1874.18     1977.47     29.35 o
   2  -3   3      486.49      551.86      8.68 o
   3  -3   3     1041.30     1079.59     16.45 o
   4  -3   3      206.80      238.41      4.28 o
   5  -3   3      992.23      998.44     18.24 o
   6  -3   3       35.52       28.15      1.19 o
   7  -3   3       40.25       36.04      1.88 o
   8  -3   3      401.47      390.89      8.91 o
   9  -3   3       27.47       27.66      2.06 o
  10  -3   3       55.23       54.45      3.75 o
  -9  -2   3       72.27       71.90      4.57 o
  -8  -2   3        1.22        0.35      0.87 o
  -7  -2   3      239.53      247.10      6.13 o
  -6  -2   3       35.76       32.74      1.30 o
  -5  -2   3      818.97      842.08     13.22 o
  -4  -2   3      240.89      265.49      4.63 o
  -3  -2   3       71.13       67.54      1.51 o
  -2  -2   3     1025.57     1096.76     18.19 o
  -1  -2   3       74.58       76.34      1.47 o
   0  -2   3      234.44      222.36      4.32 o
   1  -2   3       22.30       18.96      0.82 o
   2  -2   3     1698.89     1742.02     25.93 o
   3  -2   3        0.17       -0.39      0.26 o
   4  -2   3      282.87      268.76      4.67 o
   5  -2   3        0.53        0.88      0.36 o
   6  -2   3        0.25        0.49      0.38 o
   7  -2   3      436.10      435.57      7.49 o
   8  -2   3      341.69      331.87      7.81 o
   9  -2   3        3.63        4.37      1.07 o
  10  -2   3        9.85        8.95      1.43 o
 -10  -1   3        6.72        5.36      2.11 o
  -9  -1   3       23.62       25.40      3.05 o
  -8  -1   3       25.44       24.94      2.82 o
  -7  -1   3       31.54       32.60      1.33 o
  -6  -1   3        9.43        8.57      0.75 o
  -5  -1   3      336.66      354.81      6.02 o
  -4  -1   3       57.67       62.74      1.52 o
  -3  -1   3      170.60      175.89      6.22 o
  -2  -1   3        0.07        0.61      1.15 o
  -1  -1   3        2.60        1.75      0.64 o
   0  -1   3      373.39      327.38      5.17 o
   1  -1   3       10.03       13.34      0.58 o
   2  -1   3     1216.58     1258.40     18.87 o
   3  -1   3     1662.48     1757.89     26.25 o
   4  -1   3       10.12       10.53      0.69 o
   5  -1   3      833.42      787.17     12.39 o
   6  -1   3        8.32        9.45      1.18 o
   7  -1   3     1539.15     1527.48     28.28 o
   8  -1   3       18.13       19.80      1.39 o
   9  -1   3       47.75       43.34      2.28 o
  10  -1   3       61.30       69.52      4.32 o
 -10   0   3       11.76       11.62      2.49 o
  -9   0   3        2.62        1.63      1.68 o
  -8   0   3      591.16      558.58     17.53 o
  -7   0   3       17.50       20.24      1.23 o
  -6   0   3     1365.87     1414.20     25.79 o
  -5   0   3      366.46      389.59      7.65 o
  -4   0   3      473.19      500.99      9.25 o
  -3   0   3     1040.15     1058.15     15.94 o
  -2   0   3      105.96      112.12      2.00 o
  -1   0   3     3612.03     3492.78     52.24 o
   0   0   3      279.37      255.99      4.14 o
   1   0   3      306.64      296.75      5.76 o
   2   0   3      385.35      421.14      8.08 o
   3   0   3      102.83      118.88      2.36 o
   4   0   3      514.68      536.08      8.61 o
   5   0   3       41.34       36.79      1.70 o
   6   0   3        1.84        2.54      0.55 o
   7   0   3       87.66       87.35      2.32 o
   8   0   3       57.92       62.41      2.01 o
   9   0   3       43.16       41.81      2.25 o
  10   0   3      392.67      409.00      9.74 o
 -10   1   3        0.64       -0.34      1.60 o
  -9   1   3      202.16      200.54      8.33 o
  -8   1   3      207.42      216.77      5.43 o
  -7   1   3       74.12       75.47      2.56 o
  -6   1   3        0.87        0.54      0.42 o
  -5   1   3        0.13        0.37      0.33 o
  -4   1   3      628.74      696.48     10.80 o
  -3   1   3      237.55      244.36      4.09 o
  -2   1   3        4.86        4.24      0.38 o
  -1   1   3      490.56      484.18      8.98 o
   0   1   3      192.79      237.30      4.79 o
   1   1   3      860.11      886.20     13.43 o
   2   1   3      105.86       82.04      1.75 o
   3   1   3       64.38       83.32      2.22 o
   4   1   3     1282.71     1281.04     19.53 o
   5   1   3       54.35       68.56      1.85 o
   6   1   3      547.80      515.68      8.67 o
   7   1   3      106.59      100.25      2.59 o
   8   1   3        1.63        1.52      0.61 o
   9   1   3      245.13      265.11      6.84 o
  10   1   3       13.31        5.71      2.60 o
 -11   2   3       51.24       42.05      3.94 o
 -10   2   3        4.42        0.15      1.75 o
  -9   2   3      237.62      233.06      5.97 o
  -8   2   3        0.02        1.10      0.68 o
  -7   2   3      148.39      145.78      3.96 o
  -6   2   3       23.47       22.75      1.35 o
  -5   2   3      470.79      523.76      8.38 o
  -4   2   3      454.87      435.19      6.99 o
  -3   2   3       85.17       93.45      1.90 o
  -2   2   3      569.79      564.58      8.71 o
  -1   2   3      383.44      401.77      6.34 o
   0   2   3       67.91       73.65      6.43 o
   1   2   3      150.08      149.79      2.74 o
   2   2   3      227.74      216.80      3.81 o
   3   2   3      331.45      352.95      5.92 o
   4   2   3     2241.92     2226.42     33.34 o
   5   2   3       45.24       43.54      1.48 o
   6   2   3        5.32        3.21      0.62 o
   7   2   3       58.32       65.40      2.05 o
   8   2   3        2.11        3.14      0.71 o
   9   2   3      107.78      111.10      3.70 o
 -11   3   3       45.15       50.96      4.38 o
 -10   3   3      262.72      270.58     10.60 o
  -9   3   3      423.90      419.30      9.48 o
  -8   3   3        0.12       -0.48      0.62 o
  -7   3   3      140.02      141.95      3.95 o
  -6   3   3       87.37       86.91      2.73 o
  -5   3   3      303.23      313.71      6.19 o
  -4   3   3     4158.73     4387.53     64.81 o
  -3   3   3     1468.45     1618.55     29.77 o
  -2   3   3        0.29        8.08      1.42 o
  -1   3   3      818.28      857.46     13.06 o
   0   3   3      196.00      212.31      4.49 o
   1   3   3      878.22      858.76     13.19 o
   2   3   3       43.21       52.83      1.39 o
   3   3   3      353.76      342.62      5.84 o
   4   3   3       28.93       24.22      1.34 o
   5   3   3      514.35      507.09      8.53 o
   6   3   3      387.61      398.88      7.08 o
   7   3   3        0.47        0.51      0.56 o
   8   3   3      175.49      185.78      7.22 o
   9   3   3       22.29       20.01      4.69 o
 -11   4   3       12.72       12.28      2.67 o
 -10   4   3      168.94      177.24      5.24 o
  -9   4   3       35.03       35.13      2.07 o
  -8   4   3        5.23        5.56      1.01 o
  -7   4   3      535.39      544.70     11.37 o
  -6   4   3        1.69        2.91      0.77 o
  -5   4   3      786.03      798.80     15.55 o
  -4   4   3       36.41       40.20      1.93 o
  -3   4   3     1844.73     1953.37     29.12 o
  -2   4   3      242.69      282.68      5.66 o
  -1   4   3      155.89      169.20      3.75 o
   0   4   3       60.66       73.34      1.66 o
   1   4   3        2.20        5.19      0.82 o
   2   4   3        0.37        1.19      0.50 o
   3   4   3      787.81      794.57     12.54 o
   4   4   3        2.34        2.80      0.54 o
   5   4   3        7.06        8.11      1.05 o
   6   4   3      124.23      119.79      3.75 o
   7   4   3        0.78        0.87      0.67 o
   8   4   3      305.65      207.27      8.27 o
 -10   5   3       31.72       28.70      2.52 o
  -9   5   3       11.70       11.82      1.46 o
  -8   5   3       61.63       60.96      2.61 o
  -7   5   3      119.92      122.78      5.92 o
  -6   5   3      278.72      293.58      6.76 o
  -5   5   3      382.19      375.91      8.10 o
  -4   5   3      124.43      138.33      2.76 o
  -3   5   3      156.32      131.09      3.18 o
  -2   5   3       83.56       86.55      1.97 o
  -1   5   3       59.03       59.01      4.89 o
   0   5   3      561.64      546.91      8.74 o
   1   5   3       10.78        9.86      0.72 o
   2   5   3      729.21      745.85     14.58 o
   3   5   3        6.91        4.66      0.84 o
   4   5   3      150.83      155.26      5.28 o
   5   5   3      147.84      145.51      4.25 o
   6   5   3       34.54       36.82      2.04 o
   7   5   3       26.77       31.45      2.80 o
 -10   6   3        0.32       -0.61      0.85 o
  -9   6   3      112.39      104.75      3.76 o
  -8   6   3      137.62      148.50      4.46 o
  -7   6   3       53.80       61.28      2.51 o
  -6   6   3        6.40        5.92      1.16 o
  -5   6   3        3.95        4.97      1.29 o
  -3   6   3       98.19       97.41      2.22 o
  -2   6   3      612.50      655.91     10.45 o
  -1   6   3      220.92      211.71      7.12 o
   0   6   3      413.83      387.26      8.18 o
   1   6   3      149.82      157.33      5.90 o
   2   6   3      223.52      230.82      5.63 o
   3   6   3       35.02       35.74      1.86 o
   4   6   3       41.31       33.61      1.88 o
   5   6   3      306.63      298.39      8.48 o
   6   6   3       30.00       32.61      2.93 o
   7   6   3      171.81      189.15      7.80 o
 -10   7   3       19.50       21.18      2.07 o
  -9   7   3        0.21       -0.54      0.85 o
  -8   7   3      338.09      350.41      8.35 o
  -7   7   3       34.23       36.86      2.05 o
  -6   7   3      145.31      131.64      7.06 o
  -5   7   3       60.52       31.26      2.37 o
  -4   7   3      654.20      640.94     12.93 o
  -3   7   3       44.10       56.78      2.04 o
  -2   7   3      327.77      319.79      7.00 o
  -1   7   3      687.29      718.82     14.17 o
   0   7   3        3.95        4.65      1.24 o
   1   7   3      177.06      163.44      4.44 o
   2   7   3       10.88        7.61      1.06 o
   3   7   3       67.75       63.11      2.63 o
   4   7   3      174.96      158.88      4.71 o
   5   7   3      384.34      213.73      8.35 o
   6   7   3      157.90      143.58     17.26 o
  -9   8   3       54.56       56.46      2.85 o
  -8   8   3       81.96       83.48      3.31 o
  -7   8   3       99.33       43.57      3.06 o
  -6   8   3       13.11       10.06      1.79 o
  -5   8   3       41.41       42.55      3.01 o
  -4   8   3       27.83       18.95      2.24 o
  -3   8   3       90.03       96.90      4.77 o
  -2   8   3      110.99      116.94      3.46 o
  -1   8   3      594.02      570.50     11.78 o
   0   8   3      176.09      169.19      4.62 o
   1   8   3       55.41       56.93      2.47 o
   2   8   3      223.91      223.19      5.89 o
   3   8   3       18.07       16.65      1.65 o
   4   8   3      467.25      467.23     10.63 o
  -8   9   3       16.20        0.84      0.73 o
  -7   9   3      170.78      181.05      7.47 o
  -6   9   3      110.46      114.47      5.53 o
  -5   9   3       11.10        7.74      1.69 o
  -4   9   3      331.43      347.90     11.63 o
  -3   9   3        1.28        2.37      1.28 o
  -2   9   3      303.66      300.96      7.08 o
  -1   9   3       14.29       15.77      1.47 o
   0   9   3      138.31      140.41      4.26 o
   1   9   3       23.73       29.13      2.87 o
   2   9   3       50.22       49.89      3.68 o
   3   9   3       60.53       63.31      5.48 o
  -7  10   3        0.12       -0.14      1.10 o
  -6  10   3      106.39      122.28      6.03 o
  -5  10   3       17.18       19.94      2.67 o
  -4  10   3      123.74      119.19      5.84 o
  -3  10   3       10.69        9.65      1.96 o
  -2  10   3      152.76      153.03      6.78 o
  -1  10   3       16.32       19.93      1.73 o
   0  10   3       20.18       18.46      1.72 o
   1  10   3      134.58      134.17      6.15 o
  -4  11   3        1.24        0.77      1.30 o
  -3  11   3      186.90      177.83      7.81 o
  -2  11   3       32.15       28.52      3.27 o
   2 -11   4       43.40       42.67      3.68 o
   4 -11   4       34.60       30.05      3.17 o
   0 -10   4      114.49      126.92      6.38 o
   1 -10   4      102.54      115.37      5.86 o
   2 -10   4       33.27       28.46      2.07 o
   3 -10   4      207.68      208.68      6.26 o
   4 -10   4      164.68      169.43      6.97 o
   5 -10   4        6.11        4.38      1.51 o
   6 -10   4      204.40      200.89      8.13 o
   7 -10   4        3.11        2.45      1.61 o
  -3  -9   4       23.46       18.11      2.77 o
  -2  -9   4      102.04      107.31      5.86 o
  -1  -9   4       26.53       30.20      3.32 o
   0  -9   4      101.35      102.15      5.37 o
   1  -9   4       10.01       12.89      1.80 o
   2  -9   4        6.30        4.94      1.00 o
   3  -9   4        7.61        6.95      1.15 o
   4  -9   4       70.88       67.73      3.86 o
   5  -9   4        7.01        6.54      1.61 o
   6  -9   4       46.04       48.51      3.51 o
   7  -9   4        1.08        0.43      0.86 o
   8  -9   4        2.40        1.93      1.06 o
  -5  -8   4       10.16       10.03      2.40 o
  -4  -8   4      475.90      462.22     15.48 o
  -3  -8   4       26.35       26.46      3.05 o
  -2  -8   4      410.92      428.76     14.22 o
  -1  -8   4        5.73        4.58      1.57 o
   0  -8   4      137.68      139.12      6.12 o
   1  -8   4      334.59      330.00      7.43 o
   2  -8   4       30.20       30.01      1.73 o
   3  -8   4      409.33      412.91      8.95 o
   4  -8   4        1.58        1.81      0.61 o
   5  -8   4      679.97      650.25     13.44 o
   6  -8   4       24.83       28.42      1.91 o
   7  -8   4      122.09      123.84      4.09 o
   8  -8   4       13.78       15.09      1.69 o
   9  -8   4       32.59       37.36      2.51 o
  -6  -7   4        6.75        6.49      2.12 o
  -5  -7   4       75.74       83.43      4.98 o
  -4  -7   4       11.87       15.73      2.46 o
  -3  -7   4      377.06      377.89     12.79 o
  -2  -7   4       23.57       26.84      2.84 o
  -1  -7   4       11.42       15.47      2.17 o
   0  -7   4        0.13        0.35      0.98 o
   1  -7   4      128.36      130.63      3.63 o
   2  -7   4       96.64       95.41      2.36 o
   3  -7   4      524.72      518.66      8.71 o
   4  -7   4       82.47       79.89      2.20 o
   5  -7   4        3.12        2.81      0.63 o
   6  -7   4        0.02        0.09      0.72 o
   7  -7   4       35.63       30.64      2.02 o
   8  -7   4      295.56      307.42      7.72 o
   9  -7   4       62.64       60.83      2.97 o
  -7  -6   4      318.56      309.89     11.56 o
  -6  -6   4        0.54        0.52      1.46 o
  -5  -6   4      193.91      205.98      8.34 o
  -4  -6   4       14.98       14.51      2.24 o
  -3  -6   4       32.05       33.90      2.89 o
  -2  -6   4        6.55        4.21      1.39 o
  -1  -6   4        6.55        6.62      0.66 o
   0  -6   4      645.20      582.95     11.31 o
   1  -6   4        0.00        0.67      0.57 o
   2  -6   4      480.57      458.48      7.69 o
   3  -6   4        0.29        0.66      0.46 o
   4  -6   4      412.89      407.57      7.08 o
   5  -6   4      243.84      255.39      4.89 o
   6  -6   4      474.58      473.64     10.24 o
   7  -6   4       17.41       20.66      1.73 o
   8  -6   4       46.97       48.28      2.46 o
   9  -6   4       48.69       50.82      5.41 o
  10  -6   4       41.20       47.07      2.74 o
  -8  -5   4      168.64      175.44      7.77 o
  -7  -5   4      155.03      145.15      6.68 o
  -6  -5   4      590.91      599.48     18.47 o
  -5  -5   4        8.73        7.37      1.71 o
  -4  -5   4      155.03      166.94      4.60 o
  -3  -5   4      104.36      102.34      3.22 o
  -2  -5   4      442.97      428.63      9.11 o
  -1  -5   4      106.62       86.15      1.98 o
   0  -5   4      140.90      128.18      2.62 o
   1  -5   4      204.36      201.32      3.75 o
   2  -5   4      252.25      231.84      4.26 o
   3  -5   4      100.39      113.13      2.64 o
   4  -5   4      254.19      258.18      5.93 o
   5  -5   4      495.05      493.86      8.34 o
   6  -5   4        0.46        0.96      0.52 o
   7  -5   4      778.62      789.58     16.08 o
   8  -5   4      168.01      163.54      4.83 o
   9  -5   4      285.49      296.43      7.57 o
  10  -5   4       47.03       47.28      2.68 o
  -8  -4   4       69.28       71.35      4.51 o
  -7  -4   4        9.72       12.31      2.14 o
  -6  -4   4      398.03      416.94      9.50 o
  -5  -4   4      333.47      340.48      7.93 o
  -4  -4   4        0.83        1.85      0.80 o
  -3  -4   4      643.92      665.51     19.17 o
  -2  -4   4      326.63      315.32      7.25 o
  -1  -4   4     1748.40     1750.99     26.23 o
   0  -4   4        5.76        7.15      0.62 o
   1  -4   4      894.95      833.74     15.65 o
   2  -4   4        7.45       11.82      1.10 o
   3  -4   4     1631.34     1619.52     24.50 o
   4  -4   4        2.72        2.90      0.51 o
   5  -4   4       34.23       30.67      1.46 o
   6  -4   4      975.84      953.10     15.13 o
   7  -4   4       75.20       82.44      3.00 o
   8  -4   4       59.59       59.04      4.54 o
   9  -4   4        7.51        7.78      1.30 o
  10  -4   4       21.25       19.21      1.92 o
  -9  -3   4       18.40       19.04      2.89 o
  -8  -3   4        8.26        9.90      1.42 o
  -7  -3   4       75.64       88.40      3.30 o
  -6  -3   4        6.74        4.32      1.00 o
  -5  -3   4      127.25      134.57      3.95 o
  -4  -3   4        8.85        6.96      2.28 o
  -3  -3   4        5.24        3.22      0.35 o
  -2  -3   4      118.79      119.01      3.06 o
  -1  -3   4        4.44       13.47      0.58 o
   0  -3   4      489.08      527.27      8.31 o
   1  -3   4      352.71      340.88      6.81 o
   2  -3   4      509.62      530.48      8.48 o
   3  -3   4      139.66      147.73      3.07 o
   4  -3   4      173.79      167.51      3.32 o
   5  -3   4       62.40       65.63      1.84 o
   6  -3   4     1059.01      998.85     15.77 o
   7  -3   4       32.22       35.26      1.45 o
   8  -3   4       26.87       24.53      1.87 o
   9  -3   4        1.14        0.25      0.88 o
  10  -3   4        0.01        0.48      0.89 o
  -9  -2   4       73.68       80.24      4.97 o
  -8  -2   4       11.67       12.70      1.50 o
  -7  -2   4      611.22      641.21     13.57 o
  -6  -2   4       35.64       33.80      1.93 o
  -5  -2   4      155.75      160.30      4.34 o
  -4  -2   4      150.55      151.28      4.04 o
  -3  -2   4       14.93       20.19      1.20 o
  -2  -2   4      438.23      411.58      8.50 o
  -1  -2   4      350.98      364.33      7.55 o
   0  -2   4       17.89       10.18      0.88 o
   1  -2   4       17.12       29.07      1.05 o
   2  -2   4      331.72      376.26      6.20 o
   3  -2   4      211.74      193.82      3.60 o
   4  -2   4       13.99       11.62      1.36 o
   5  -2   4      767.36      744.27     11.85 o
   6  -2   4      720.55      727.32     11.75 o
   7  -2   4        8.59        8.47      0.82 o
   8  -2   4       20.92       15.88      1.81 o
   9  -2   4      265.05      262.21      6.84 o
  10  -2   4       10.81       10.07      1.54 o
 -10  -1   4      156.53      157.98      7.55 o
  -9  -1   4      166.90      164.33      7.38 o
  -8  -1   4       89.35       86.53      4.91 o
  -7  -1   4       45.14       43.52      2.76 o
  -6  -1   4       36.56       43.22      2.06 o
  -5  -1   4       10.28       10.00      1.08 o
  -4  -1   4      127.23      126.86      2.50 o
  -3  -1   4       57.62       57.05      1.91 o
  -2  -1   4      854.56      842.76     16.82 o
  -1  -1   4        0.18        0.18      0.39 o
   0  -1   4     3536.60     3684.59     55.00 o
   1  -1   4      261.98      260.96      4.40 o
   2  -1   4       59.33       69.30      1.97 o
   3  -1   4     1505.07     1537.80     23.17 o
   4  -1   4      117.39      116.10      2.51 o
   5  -1   4      484.23      456.28      7.65 o
   6  -1   4       69.46       71.43      2.36 o
   7  -1   4        0.78        0.42      0.30 o
   8  -1   4      821.48      819.30     24.20 o
   9  -1   4       60.03       66.54      2.89 o
  10  -1   4      237.10      246.47      6.78 o
 -10   0   4       82.36       95.84      5.77 o
  -9   0   4        1.52        0.74      1.55 o
  -7   0   4      203.16      204.10      6.94 o
  -6   0   4        0.06        0.50      0.73 o
  -5   0   4      852.08      861.22     13.40 o
  -4   0   4       57.23       63.30      1.51 o
  -3   0   4     1255.29     1287.99     19.30 o
  -2   0   4      345.94      361.83      5.77 o
  -1   0   4      235.69      243.65      4.05 o
   0   0   4       15.87       24.01      0.82 o
   1   0   4      641.92      673.99     10.41 o
   2   0   4     1696.59     1701.38     30.69 o
   3   0   4      757.55      699.97     31.81 o
   4   0   4        8.42        8.89      0.70 o
   5   0   4      102.15       98.84      2.36 o
   6   0   4       54.15       48.35      1.61 o
   7   0   4       14.42       13.57      1.04 o
   8   0   4       48.22       51.78      2.44 o
   9   0   4       15.87       16.81      1.81 o
  10   0   4       33.26       42.48      2.50 o
 -10   1   4      126.97      137.80      7.02 o
  -9   1   4        0.26        0.31      1.42 o
  -8   1   4      264.40      276.00     10.22 o
  -7   1   4      277.86      293.82     10.43 o
  -6   1   4      141.15      154.93      3.15 o
  -5   1   4      542.61      554.00      8.91 o
  -4   1   4      130.17      134.58      3.55 o
  -3   1   4      288.03      281.04      4.68 o
  -2   1   4       79.82       73.44      1.58 o
  -1   1   4       29.27       29.69      1.05 o
   0   1   4     1102.33     1090.76     20.14 o
   1   1   4      210.52      210.65      3.69 o
   2   1   4     2920.07     3004.04     58.66 o
   3   1   4        6.51        5.39      0.55 o
   4   1   4      277.07      245.32      4.50 o
   5   1   4      401.02      410.91      7.81 o
   6   1   4      155.70      149.67      3.32 o
   7   1   4      304.12      297.09      5.69 o
   8   1   4       13.53       11.96      1.09 o
   9   1   4       25.27       31.61      1.64 o
 -10   2   4       17.02       16.30      2.88 o
  -9   2   4       63.33       66.69      4.41 o
  -8   2   4      172.64      177.90      7.55 o
  -7   2   4      262.21      269.62      6.28 o
  -6   2   4      906.81      936.58     18.07 o
  -5   2   4       27.45       25.63      1.03 o
  -4   2   4        7.26        1.87      0.38 o
  -3   2   4      528.37      591.94     11.11 o
  -2   2   4      280.76      323.87      6.55 o
  -1   2   4       17.66       15.52      0.68 o
   0   2   4       57.15       50.61      1.95 o
   1   2   4      702.11      774.25     11.99 o
   2   2   4      238.13      236.59      4.22 o
   3   2   4       26.88       31.76      1.15 o
   4   2   4       79.36       68.57      1.86 o
   5   2   4      272.62      275.17      5.13 o
   6   2   4      171.28      165.55      3.60 o
   7   2   4      251.79      259.68      5.18 o
   8   2   4        9.33        9.79      1.03 o
   9   2   4       54.16       54.77      2.64 o
 -10   3   4       96.15       99.77      5.75 o
  -9   3   4       58.20       59.38      4.19 o
  -8   3   4        9.70       11.21      1.25 o
  -7   3   4       72.03       68.21      2.53 o
  -6   3   4      478.27      464.31      9.72 o
  -5   3   4       87.31       88.48      2.05 o
  -4   3   4      813.77      823.87     12.81 o
  -3   3   4        0.04        0.06      0.30 o
  -2   3   4      154.49      172.84      3.17 o
  -1   3   4       22.56       15.03      0.74 o
   0   3   4        0.85       -0.09      0.33 o
   1   3   4      251.72      250.88      4.42 o
   2   3   4      257.82      275.41      4.87 o
   3   3   4       17.24       20.16      1.31 o
   4   3   4      341.03      321.81      5.77 o
   5   3   4       17.87       14.64      1.04 o
   6   3   4      178.06      179.94      3.89 o
   7   3   4       67.92       67.22      4.23 o
   8   3   4        4.93        7.11      1.35 o
 -10   4   4        0.24       -0.57      1.65 o
  -9   4   4       76.79       78.19      3.07 o
  -8   4   4       23.45       21.50      1.86 o
  -7   4   4       88.58       89.12      3.00 o
  -6   4   4      546.73      562.09     11.56 o
  -5   4   4       38.79       37.25      1.76 o
  -4   4   4      163.99      191.74      3.61 o
  -3   4   4       87.46       86.54      1.99 o
  -2   4   4      116.05      113.59      2.88 o
  -1   4   4      631.20      626.84      9.92 o
   0   4   4      118.75      137.66      3.33 o
   1   4   4     1007.48      968.47     25.92 o
   2   4   4      151.98      140.97      2.92 o
   3   4   4      643.11      659.87     10.69 o
   4   4   4      566.25      541.50     11.21 o
   5   4   4       61.26       58.47      2.41 o
   6   4   4      413.63      421.38      9.44 o
   7   4   4        4.37        3.97      0.99 o
   8   4   4       98.50      108.00      3.93 o
 -10   5   4        0.06        0.36      1.57 o
  -9   5   4      358.85      365.76      8.65 o
  -8   5   4       77.89       71.58      2.84 o
  -7   5   4      288.47      283.68      6.80 o
  -6   5   4      407.17      404.04      8.83 o
  -5   5   4     1704.74     1678.94     31.46 o
  -4   5   4      288.70      322.97      5.61 o
  -3   5   4        4.25        4.23      0.54 o
  -2   5   4     1097.69     1087.33     16.75 o
  -1   5   4        0.28        0.44      0.34 o
   0   5   4      777.31      774.73     12.20 o
   2   5   4      228.33      223.99     10.86 o
   3   5   4     1120.62     1111.78     27.48 o
   4   5   4        0.77        0.52      0.67 o
   5   5   4      184.06      184.05      5.09 o
   6   5   4       18.25       22.63      4.52 o
   7   5   4       82.10       82.92      5.14 o
 -10   6   4      143.93      145.91      7.58 o
  -9   6   4       32.20       36.32      2.20 o
  -8   6   4       46.11       48.09      2.40 o
  -7   6   4        0.12       -0.34      0.70 o
  -6   6   4      394.72      393.83      8.77 o
  -5   6   4       10.32       18.49      1.46 o
  -4   6   4       30.25       20.66      1.47 o
  -3   6   4      137.79      147.22      4.10 o
  -2   6   4      511.07      460.65     27.52 o
  -1   6   4       85.87       86.48      3.31 o
   0   6   4        0.09        0.16      0.63 o
   1   6   4      340.46      242.02      8.10 o
   2   6   4      103.59       99.11      3.21 o
   3   6   4      720.34      724.32     14.70 o
   4   6   4      168.10      167.36      4.79 o
   5   6   4       29.20       32.95      2.13 o
   6   6   4       44.52       52.22      2.63 o
  -9   7   4       95.02       94.67      5.19 o
  -8   7   4      103.90      115.39      3.92 o
  -7   7   4       99.41      102.47      5.20 o
  -6   7   4        7.37        7.08      1.80 o
  -5   7   4       98.66      100.78      3.26 o
  -4   7   4       61.06       31.44      2.37 o
  -3   7   4      658.86      628.23     18.56 o
  -2   7   4       25.80       19.82      1.36 o
  -1   7   4      275.47      268.24      6.24 o
   0   7   4       72.39       72.28      2.61 o
   1   7   4        0.01        0.54      0.79 o
   2   7   4       18.81       22.82      5.99 o
   3   7   4      155.34      157.89      8.94 o
   4   7   4       14.65       17.68      2.08 o
   5   7   4       11.29        8.82      1.35 o
  -9   8   4       16.16       16.88      1.88 o
  -8   8   4        0.54        1.31      1.00 o
  -7   8   4       84.30       79.60      3.15 o
  -4   8   4       39.54       40.13      2.96 o
  -3   8   4      229.71      226.76      8.22 o
  -2   8   4        0.22        0.82      0.60 o
  -1   8   4       55.82       59.64      2.42 o
   0   8   4      161.17      150.82      4.33 o
   1   8   4       15.66       14.52      1.94 o
   2   8   4      306.17      285.55      9.42 o
   3   8   4        0.46       -0.79      0.69 o
   4   8   4      289.06      304.05      7.74 o
  -8   9   4       38.20       42.88      3.41 o
  -7   9   4       16.68       18.41      2.50 o
  -5   9   4        0.04        0.46      1.11 o
  -4   9   4      341.14      346.59     11.66 o
  -3   9   4       38.25       42.51      3.23 o
  -2   9   4      101.51      105.14      3.45 o
  -1   9   4       97.11       94.44      3.29 o
   0   9   4       95.01       90.71      3.29 o
   1   9   4       30.93       36.47      2.13 o
  -6  10   4       69.45       52.80      3.87 o
  -5  10   4        4.61        5.05      1.66 o
  -4  10   4      138.08      150.98      6.86 o
  -3  10   4      196.09      203.47      8.28 o
  -2  10   4        9.54        7.54      1.82 o
  -1  10   4       99.50       97.44      5.87 o
   0  10   4        0.21       -0.66      0.71 o
  -1 -10   5      137.84      137.25      6.95 o
   0 -10   5      153.06      166.54      7.70 o
   1 -10   5       49.78       44.89      3.88 o
   2 -10   5      138.29      133.67      6.47 o
   3 -10   5        0.99        1.29      1.48 o
   4 -10   5      218.15      236.00      8.74 o
   5 -10   5        3.38        3.21      1.54 o
   6 -10   5       45.97       53.29      3.88 o
  -3  -9   5       41.29       40.94      4.21 o
  -2  -9   5        9.51       10.29      2.30 o
  -1  -9   5        0.01       -0.41      1.47 o
   0  -9   5        0.99        0.52      1.45 o
   1  -9   5       84.59       86.19      4.93 o
   2  -9   5      188.78      201.48      8.05 o
   3  -9   5       84.48       77.42      2.99 o
   4  -9   5       69.84       67.97      2.82 o
   5  -9   5        0.02        1.76      1.25 o
   6  -9   5        4.88        7.15      1.85 o
   7  -9   5      276.28      290.44      7.45 o
  -4  -8   5      126.55      136.13      6.89 o
  -3  -8   5      148.64      147.07      7.08 o
  -2  -8   5       80.45       93.33      5.36 o
  -1  -8   5      513.30      538.24     17.07 o
   0  -8   5        1.69       -0.65      0.43 o
   1  -8   5      809.97      839.27     24.38 o
   2  -8   5       18.10       19.32      1.57 o
   3  -8   5       73.42       76.04      2.80 o
   4  -8   5      255.54      257.71      5.12 o
   5  -8   5        4.80        5.76      1.04 o
   6  -8   5       87.30       82.73      4.43 o
   7  -8   5      142.29      140.21      5.08 o
   8  -8   5       63.12       66.96      3.08 o
  -5  -7   5       96.00       99.67      5.71 o
  -4  -7   5        7.32        6.77      1.92 o
  -3  -7   5        3.15        3.32      1.62 o
  -2  -7   5       54.26       52.33      3.70 o
  -1  -7   5       23.93       19.08      2.41 o
   0  -7   5        1.50        0.55      1.05 o
   1  -7   5      118.83      119.14      2.76 o
   2  -7   5        4.90        4.90      0.71 o
   3  -7   5       64.21       50.80      2.83 o
   4  -7   5      448.23      438.49      7.72 o
   5  -7   5        1.01        0.16      0.54 o
   6  -7   5       56.56       59.91      2.57 o
   7  -7   5        0.41        1.06      0.83 o
   8  -7   5      319.26      344.33      8.50 o
   9  -7   5       82.87       86.42      3.59 o
  -6  -6   5       71.49       66.55      4.65 o
  -5  -6   5       86.25       93.48      5.23 o
  -4  -6   5       40.67       46.09      3.67 o
  -3  -6   5        0.90        0.30      1.18 o
  -2  -6   5       27.06       29.82      2.93 o
  -1  -6   5       45.71       45.94      1.97 o
   0  -6   5      186.20      162.39      5.34 o
   1  -6   5        3.41        1.84      0.52 o
   2  -6   5      636.28      634.48     10.36 o
   3  -6   5      509.43      471.32      8.05 o
   4  -6   5       18.60       21.28      1.52 o
   5  -6   5      379.14      369.40      6.71 o
   6  -6   5       33.50       39.01      2.02 o
   7  -6   5       25.65       25.00      2.08 o
   8  -6   5        0.47       -0.40      0.79 o
   9  -6   5       22.77       22.59      2.06 o
  -7  -5   5        1.08       -1.27      1.35 o
  -6  -5   5        7.86        8.24      2.00 o
  -5  -5   5       82.27       84.52      4.84 o
  -4  -5   5        6.52        6.63      1.12 o
  -3  -5   5        1.77       -0.19      0.66 o
  -2  -5   5     1190.37     1135.98     22.19 o
  -1  -5   5        9.37        9.62      1.68 o
   0  -5   5      506.88      491.11      8.05 o
   1  -5   5        0.56        0.75      0.38 o
   2  -5   5      962.33      987.02     15.43 o
   3  -5   5       95.34       99.33      2.42 o
   4  -5   5      461.61      443.24      7.64 o
   5  -5   5       44.80       39.88      1.54 o
   6  -5   5      120.61      122.63      2.98 o
   7  -5   5      113.18      121.56      7.71 o
   8  -5   5       36.14       41.51      2.30 o
   9  -5   5        0.47       -0.39      0.83 o
  -8  -4   5      297.18      310.16     11.26 o
  -7  -4   5       42.49       44.47      2.54 o
  -6  -4   5      254.97      264.36      6.82 o
  -5  -4   5       37.02       37.89      2.08 o
  -4  -4   5        2.92        2.19      0.81 o
  -3  -4   5      206.98      209.02      5.22 o
  -2  -4   5       76.84       74.38      2.53 o
  -1  -4   5      487.64      471.11      9.87 o
   0  -4   5      282.00      285.72      4.96 o
   1  -4   5        4.66        1.69      0.40 o
   2  -4   5      137.66      124.15      2.67 o
   3  -4   5      129.08      133.66      2.88 o
   4  -4   5      673.94      651.19     10.62 o
   5  -4   5     1123.29     1139.68     17.87 o
   6  -4   5        1.16        1.51      0.56 o
   7  -4   5       23.74       25.87      1.89 o
   8  -4   5       41.64       51.09      2.48 o
   9  -4   5        2.21        1.52      0.92 o
  10  -4   5      203.33      216.54      6.75 o
  -8  -3   5        0.76        1.47      1.08 o
  -7  -3   5       17.13       18.50      1.80 o
  -6  -3   5        7.78        8.97      1.31 o
  -5  -3   5       38.01       36.57      2.56 o
  -4  -3   5       14.07       12.80      1.32 o
  -3  -3   5      568.85      548.44     11.37 o
  -2  -3   5      154.99      155.88      4.03 o
  -1  -3   5      487.48      472.26      7.53 o
   0  -3   5      347.78      343.45      5.72 o
   1  -3   5      134.93      136.18      2.73 o
   2  -3   5      687.30      694.04     12.01 o
   3  -3   5       27.83       26.01      1.09 o
   4  -3   5     2132.92     2091.94     31.59 o
   5  -3   5      311.67      298.16      5.50 o
   6  -3   5      117.11      105.87      2.86 o
   7  -3   5      527.47      528.92      9.16 o
   8  -3   5       31.20       33.97      2.04 o
   9  -3   5      212.81      218.81     11.16 o
  10  -3   5        8.21        8.37      1.80 o
  -9  -2   5       99.77      106.88      5.94 o
  -8  -2   5      111.06      121.97      6.13 o
  -7  -2   5      142.38      150.03      4.58 o
  -6  -2   5       70.51       73.61      4.28 o
  -5  -2   5        0.39        0.82      0.77 o
  -4  -2   5     1225.49     1237.31     33.43 o
  -3  -2   5        0.26       -0.15      0.51 o
  -2  -2   5      822.63      842.56     16.55 o
  -1  -2   5      111.01      123.84      3.29 o
   0  -2   5      492.94      510.01      8.10 o
   1  -2   5      910.29      871.54     13.46 o
   2  -2   5        5.51        5.31      0.66 o
   3  -2   5       86.06       92.22      2.17 o
   4  -2   5       13.73       17.68      1.03 o
   5  -2   5        0.41        0.65      0.56 o
   6  -2   5      507.66      487.82      8.36 o
   7  -2   5       97.03      101.68      2.63 o
   8  -2   5       26.60       25.97      1.96 o
   9  -2   5      167.59      170.45      5.18 o
  10  -2   5        6.22        7.79      1.43 o
  -9  -1   5       41.49       42.58      3.72 o
  -8  -1   5      243.26      229.76      9.21 o
  -7  -1   5      168.24      168.97      4.83 o
  -6  -1   5      158.30      157.17      6.72 o
  -5  -1   5       17.19       16.19      3.83 o
  -4  -1   5      482.54      457.47     13.45 o
  -3  -1   5       45.82       53.43      1.99 o
  -2  -1   5       14.94       11.61      0.96 o
  -1  -1   5      604.42      616.83      9.58 o
   0  -1   5       11.89       17.42      0.73 o
   1  -1   5     2472.41     2531.78     37.63 o
   2  -1   5       47.35       44.46      1.32 o
   3  -1   5      691.29      661.69     10.54 o
   4  -1   5       15.73       16.07      1.80 o
   5  -1   5        2.37        2.07      0.53 o
   6  -1   5       14.72       16.17      1.18 o
   7  -1   5       17.28       17.56      1.41 o
   8  -1   5        4.24        3.64      0.72 o
   9  -1   5        0.16        0.91      0.91 o
 -10   0   5      133.29      120.50      6.53 o
  -8   0   5        0.14        0.37      1.23 o
  -7   0   5      306.06      316.89     11.26 o
  -6   0   5      142.21      141.81      4.06 o
  -5   0   5       43.97       41.46      1.98 o
  -4   0   5       22.09       22.63      1.81 o
  -3   0   5        2.47        4.15      0.68 o
  -2   0   5        0.88        2.10      0.37 o
  -1   0   5      234.07      243.20      4.17 o
   0   0   5      499.08      487.28      7.80 o
   1   0   5      645.56      664.10     10.41 o
   2   0   5       18.34       12.21      0.90 o
   3   0   5       13.74        5.25      0.79 o
   4   0   5      311.44      325.46      5.75 o
   5   0   5       37.90       33.84      1.34 o
   6   0   5      463.08      433.19      7.60 o
   7   0   5       39.25       35.28      1.51 o
   8   0   5      234.14      228.76      4.85 o
   9   0   5       50.35       53.70      3.77 o
 -10   1   5       31.00       30.74      3.72 o
  -9   1   5       16.99       15.77      2.73 o
  -8   1   5        0.98        2.34      1.57 o
  -7   1   5      466.53      470.38     15.36 o
  -6   1   5       64.71       63.51      2.42 o
  -5   1   5      183.49      175.98      4.51 o
  -4   1   5        6.16        4.74      0.57 o
  -3   1   5      256.07      268.27      6.08 o
  -2   1   5      341.77      329.10      5.48 o
  -1   1   5       19.06       25.34      2.88 o
   0   1   5     1675.83     1592.14     66.28 o
   1   1   5      119.18      131.92      2.74 o
   2   1   5      248.85      239.31      4.32 o
   3   1   5      289.92      276.34      4.97 o
   4   1   5        0.51        0.71      0.49 o
   5   1   5      733.18      707.97     11.55 o
   6   1   5       31.35       32.56      1.41 o
   7   1   5       17.78       15.29      1.46 o
   8   1   5        9.45       11.88      1.12 o
   9   1   5       80.45       82.99      2.67 o
 -10   2   5       19.52       22.50      3.28 o
  -9   2   5       40.11       40.88      3.72 o
  -8   2   5      515.72      530.16     17.30 o
  -7   2   5       46.82       53.25      3.68 o
  -6   2   5      398.22      407.45      9.52 o
  -5   2   5       11.34       16.28      0.90 o
  -4   2   5       94.82      102.37      2.57 o
  -3   2   5        2.99        1.76      0.52 o
  -2   2   5       85.97       80.02      1.83 o
  -1   2   5        5.48       10.08      0.69 o
   0   2   5      725.15      747.14     14.25 o
   1   2   5       70.01       57.42      2.39 o
   2   2   5       13.65       12.44      1.01 o
   3   2   5      243.69      232.22      4.37 o
   4   2   5       23.79       21.89      1.17 o
   5   2   5      713.00      701.84     11.53 o
   6   2   5       35.31       37.54      2.21 o
   7   2   5       48.40       54.44      1.96 o
   8   2   5       66.09       77.34      2.48 o
 -10   3   5       51.73       56.19      4.40 o
  -9   3   5      262.33      258.91     10.33 o
  -8   3   5      138.73      133.37      6.40 o
  -7   3   5        6.27       12.61      2.15 o
  -6   3   5      106.43      103.85      3.15 o
  -5   3   5      400.70      406.89      6.90 o
  -4   3   5        0.01       -0.03      0.65 o
  -3   3   5      753.89      749.42     11.76 o
  -2   3   5      105.62      106.09      2.97 o
  -1   3   5     2693.73     2771.66     41.18 o
   0   3   5        9.55       13.47      0.82 o
   1   3   5      240.27      244.49      4.46 o
   2   3   5      230.73      217.69      4.12 o
   3   3   5       36.62       34.50      1.47 o
   4   3   5      664.30      645.15     10.64 o
   5   3   5       30.31       34.76      1.46 o
   6   3   5       37.68       37.46      1.56 o
   7   3   5       75.48       84.12      3.20 o
   8   3   5       12.66       10.15      1.39 o
 -10   4   5        5.64        4.11      2.02 o
  -9   4   5       73.90       71.45      4.70 o
  -8   4   5       11.82       13.36      2.40 o
  -7   4   5      193.65      190.09      5.02 o
  -6   4   5      154.55      156.80      4.27 o
  -5   4   5        2.95        4.44      0.87 o
  -4   4   5      515.09      515.03      8.51 o
  -3   4   5      300.56      302.00      5.32 o
  -2   4   5       63.56       65.51      1.71 o
  -1   4   5       24.12       16.16      1.12 o
   0   4   5        0.03        1.17      0.50 o
   1   4   5      335.55      331.90      7.61 o
   2   4   5     1479.82     1487.85     22.80 o
   3   4   5       51.31       48.50      1.94 o
   4   4   5      148.26      154.01      4.33 o
   5   4   5       53.11       47.41      2.25 o
   6   4   5       93.99      100.96      3.55 o
   7   4   5      166.49      168.84      5.04 o
 -10   5   5        5.79        6.29      2.25 o
  -9   5   5       21.78       24.29      3.26 o
  -8   5   5        1.79       -0.96      0.69 o
  -7   5   5      245.51      235.43      6.36 o
  -6   5   5      525.55      562.12     11.76 o
  -5   5   5       36.49       35.13      1.84 o
  -4   5   5      699.53      679.60     13.62 o
  -3   5   5       50.88       52.18      1.60 o
  -2   5   5       52.18       52.47      1.95 o
  -1   5   5       46.95       51.45      1.55 o
   0   5   5      305.20      316.20     10.07 o
   1   5   5      100.86       95.83      2.80 o
   2   5   5      386.60      387.81      8.50 o
   3   5   5       51.53       50.54      2.22 o
   4   5   5        3.82        4.60      0.96 o
   5   5   5       18.30       18.24      3.84 o
   6   5   5       36.14       36.92      3.54 o
  -9   6   5       11.84        8.59      2.39 o
  -8   6   5      142.83      131.91      4.24 o
  -7   6   5        7.58        6.66      1.15 o
  -6   6   5       16.16       16.52      1.55 o
  -5   6   5      174.13      159.85      4.41 o
  -4   6   5      347.90      308.45      7.10 o
  -3   6   5       14.22       12.89      0.94 o
  -2   6   5      157.82      159.17      3.37 o
  -1   6   5      157.86      172.07      6.16 o
   0   6   5      236.91      239.48      6.80 o
   1   6   5     1349.99     1283.95     71.42 o
   2   6   5      160.40      164.31      6.37 o
   3   6   5       52.80       53.70      2.41 o
   4   6   5      477.66      459.69     10.32 o
   5   6   5       47.66       57.94      6.57 o
   6   6   5      179.52      196.79      5.82 o
  -9   7   5       85.55       88.02      3.57 o
  -8   7   5      127.14      121.35      4.10 o
  -7   7   5      616.73      622.12     13.25 o
  -6   7   5       12.55       11.88      3.88 o
  -5   7   5      184.31      181.24      4.92 o
  -4   7   5        1.77        1.78      1.09 o
  -3   7   5      206.38      226.00      9.24 o
  -2   7   5      368.60      369.97     11.30 o
  -1   7   5       35.16       33.78      1.73 o
   0   7   5      342.87      349.47      7.94 o
   1   7   5        4.36        4.19      1.43 o
   2   7   5      331.27      329.09      7.84 o
   3   7   5       30.42       31.43      2.19 o
   4   7   5       14.86       20.12      1.83 o
   5   7   5       32.06       29.43      2.30 o
  -8   8   5        0.63       -0.42      0.85 o
  -7   8   5       52.36       50.91      3.54 o
  -6   8   5       57.57       54.80      3.60 o
  -5   8   5       72.82       64.03      3.85 o
  -4   8   5       95.68       97.23      4.80 o
  -3   8   5       26.35       28.11      2.81 o
  -2   8   5      128.88      124.72      3.77 o
  -1   8   5        1.17        1.19      0.87 o
   0   8   5       48.53       52.28      2.39 o
   1   8   5       31.38       33.96      2.12 o
   2   8   5       67.24       53.54      7.15 o
   3   8   5       14.63       12.14      1.51 o
  -7   9   5       20.22       14.76      2.35 o
  -6   9   5      132.51      141.14      6.44 o
  -5   9   5       16.25        7.22      1.64 o
  -4   9   5       22.10       25.37      2.86 o
  -3   9   5      112.77      115.49      5.62 o
  -2   9   5       10.88        9.53      1.88 o
  -1   9   5       78.99       81.92      3.11 o
   0   9   5       96.66      102.06      4.96 o
   1   9   5        2.24        1.97      0.91 o
  -5  10   5       15.13       10.69      2.15 o
  -4  10   5        4.93        5.50      1.73 o
  -3  10   5      216.40      217.97      8.78 o
  -2  10   5        9.55       10.35      2.15 o
  -1  10   5       40.66       48.23      2.56 o
   1 -10   6       37.31       40.29      4.06 o
   2 -10   6        1.56        0.56      1.52 o
   3 -10   6        5.14        3.50      1.83 o
  -2  -9   6       63.27       75.14      5.10 o
  -1  -9   6       72.64       79.52      5.21 o
   1  -9   6        0.53       -0.37      1.38 o
   2  -9   6        7.48        9.73      2.08 o
   3  -9   6       66.97       73.22      4.52 o
   4  -9   6       31.89       42.21      3.44 o
   5  -9   6      295.79      304.39     10.46 o
   6  -9   6        2.62        3.36      1.04 o
  -4  -8   6       50.66       52.38      4.33 o
  -3  -8   6       71.95       84.29      5.39 o
  -2  -8   6      255.12      260.95     10.25 o
  -1  -8   6      256.14      252.99      9.87 o
   0  -8   6        0.95        1.34      1.46 o
   1  -8   6      168.59      160.72      7.03 o
   2  -8   6      408.55      423.06     13.82 o
   3  -8   6       20.01       17.34      1.54 o
   4  -8   6      102.76      110.37      2.94 o
   5  -8   6       35.49       36.39      2.01 o
   6  -8   6       63.48       75.42      3.06 o
   7  -8   6        0.01       -1.19      1.23 o
  -5  -7   6       22.43       20.65      3.04 o
  -4  -7   6        0.16       -0.93      1.30 o
  -3  -7   6      173.78      170.08      7.55 o
  -2  -7   6        0.05        0.80      1.40 o
  -1  -7   6      220.80      220.97      8.68 o
   0  -7   6      102.34      103.86      5.30 o
   1  -7   6       72.57       76.06      2.79 o
   2  -7   6      458.81      447.43      9.88 o
   3  -7   6        4.21        6.79      0.83 o
   4  -7   6       99.30       95.40      3.54 o
   5  -7   6        8.27        7.08      0.90 o
   6  -7   6      157.13      162.62      5.83 o
   7  -7   6      126.40      137.71      4.83 o
   8  -7   6       69.55       71.31      3.20 o
  -6  -6   6      161.96      177.88      8.12 o
  -5  -6   6       97.16       98.94      5.61 o
  -4  -6   6      508.12      490.07     15.98 o
  -3  -6   6        1.17        1.84      1.44 o
  -2  -6   6      293.28      286.80      6.95 o
  -1  -6   6       38.54       40.40      1.98 o
   0  -6   6      601.66      583.14     12.41 o
   1  -6   6        6.72        4.91      3.84 o
   2  -6   6       35.41       40.74      1.50 o
   3  -6   6      635.66      601.53     10.08 o
   4  -6   6        5.97        3.09      0.67 o
   5  -6   6       12.07       11.04      1.09 o
   6  -6   6       39.30       37.04      2.04 o
   7  -6   6       45.74       51.69      3.70 o
   8  -6   6       52.52       71.20      3.12 o
   9  -6   6      152.54      156.08      5.12 o
  -7  -5   6        0.53        0.14      1.50 o
  -6  -5   6       31.18       25.44      3.19 o
  -5  -5   6       51.96       57.21      2.72 o
  -4  -5   6       11.52       10.94      1.39 o
  -3  -5   6       53.17       51.88      2.34 o
  -2  -5   6       81.71       77.46      2.78 o
  -1  -5   6      116.24      119.75      3.57 o
   0  -5   6       64.39       63.65      2.56 o
   1  -5   6      925.15      790.68     81.33 o
   2  -5   6      310.67      309.22      5.62 o
   3  -5   6     1118.87     1153.43     18.07 o
   4  -5   6      111.38      109.01      2.80 o
   5  -5   6       26.15       27.00      1.38 o
   6  -5   6      179.52      190.08      4.16 o
   7  -5   6        3.04        5.07      2.60 o
   8  -5   6       87.90       95.86      3.62 o
   9  -5   6        5.15        7.10      1.32 o
  -7  -4   6       71.81       78.00      3.40 o
  -6  -4   6       10.93       10.92      1.55 o
  -5  -4   6       63.29       70.58      5.32 o
  -4  -4   6      605.00      599.41     18.20 o
  -3  -4   6      288.99      287.90      8.33 o
  -2  -4   6       10.64        8.08      1.06 o
  -1  -4   6       99.32       93.88      2.98 o
   0  -4   6      101.50       96.57      3.01 o
   1  -4   6        4.06        7.15      0.66 o
   2  -4   6      670.72      622.87     27.43 o
   3  -4   6        3.49        3.91      0.62 o
   4  -4   6      314.10      314.13      5.80 o
   5  -4   6        0.04        0.94      0.53 o
   6  -4   6      364.80      383.23      7.05 o
   7  -4   6       35.20       34.03      1.89 o
   8  -4   6      236.38      253.30      6.72 o
   9  -4   6        1.99        2.81      1.07 o
  -8  -3   6        0.70        1.03      1.17 o
  -7  -3   6       42.11       43.01      2.51 o
  -6  -3   6      102.12      106.61      3.80 o
  -5  -3   6      525.79      546.33     11.99 o
  -4  -3   6      202.70      193.94      7.31 o
  -3  -3   6      803.45      774.94     15.71 o
  -2  -3   6      842.35      818.95     16.41 o
  -1  -3   6        0.44        1.66      0.64 o
   0  -3   6     1237.35     1206.79     23.35 o
   1  -3   6      127.26      127.58      2.69 o
   2  -3   6      284.29      258.82      5.73 o
   3  -3   6       19.82       19.98      1.51 o
   4  -3   6       28.93       23.77      1.54 o
   5  -3   6      633.58      635.93     10.61 o
   6  -3   6        3.34        2.32      0.60 o
   7  -3   6      199.63      205.82      4.46 o
   8  -3   6        0.00        0.34      0.84 o
   9  -3   6       51.37       57.00      2.82 o
  -8  -2   6      300.06      319.11     11.93 o
  -7  -2   6       44.25       45.40      2.47 o
  -6  -2   6      176.53      174.51      5.06 o
  -5  -2   6        0.00       -0.69      1.93 o
  -4  -2   6      483.84      474.37     10.24 o
  -3  -2   6      272.41      288.65      6.70 o
  -2  -2   6        2.88        4.54      0.80 o
  -1  -2   6      677.06      659.36     13.35 o
   0  -2   6      124.07      133.03      2.77 o
   1  -2   6      318.76      289.74      5.10 o
   2  -2   6       86.40       79.51      2.00 o
   3  -2   6      296.19      268.86     11.42 o
   4  -2   6        0.32        2.31      1.17 o
   5  -2   6       12.62       15.32      1.07 o
   6  -2   6        4.34        1.70      1.10 o
   7  -2   6       53.76       49.60      2.35 o
   8  -2   6      155.04      146.76      4.58 o
   9  -2   6       47.33       52.30      2.71 o
  -9  -1   6        2.16        2.11      1.80 o
  -8  -1   6        0.63        0.58      1.49 o
  -7  -1   6       10.48        7.12      1.57 o
  -6  -1   6      108.92      113.62      5.09 o
  -5  -1   6       46.10       15.79      2.02 o
  -4  -1   6        5.02        5.67      1.06 o
  -3  -1   6       75.48       68.86      2.43 o
  -2  -1   6      354.94      368.48      8.03 o
  -1  -1   6     1267.91     1206.91     18.33 o
   0  -1   6       43.71       51.24      1.78 o
   1  -1   6      324.82      292.65      5.14 o
   2  -1   6      659.16      654.60     10.54 o
   3  -1   6       10.78       10.34      0.99 o
   4  -1   6      679.35      609.57     10.04 o
   5  -1   6       24.71       21.71      1.18 o
   6  -1   6       51.27       52.22      4.42 o
   7  -1   6      133.50      127.71      3.85 o
   8  -1   6       72.54       65.40      2.71 o
   9  -1   6       15.75       19.69      1.91 o
  -9   0   6      434.05      356.90     13.23 o
  -8   0   6        2.47        0.86      1.47 o
  -7   0   6       81.32       72.88      4.52 o
  -6   0   6        0.23       -0.55      0.66 o
  -5   0   6      172.99      172.16      4.69 o
  -4   0   6        5.06        6.27      0.92 o
  -3   0   6      209.42      200.82      4.94 o
  -2   0   6        4.16        6.72      0.49 o
  -1   0   6      349.84      360.91      6.04 o
   0   0   6       61.50       58.20      1.54 o
   1   0   6      112.92      115.61      2.51 o
   2   0   6       46.09       39.55      1.57 o
   3   0   6      263.37      243.98      5.51 o
   4   0   6      159.26      159.33      3.40 o
   5   0   6        1.71        1.06      0.51 o
   6   0   6      198.81      190.82      4.08 o
   7   0   6       10.14       10.41      1.03 o
   8   0   6       87.35       89.34      2.69 o
   9   0   6      230.79      242.42      6.70 o
  -9   1   6      220.67      231.74      9.84 o
  -8   1   6        0.55       -1.54      1.22 o
  -7   1   6      185.35      189.76      8.01 o
  -6   1   6       57.67       52.06      2.28 o
  -5   1   6       66.27       68.14      2.55 o
  -4   1   6      140.35      132.97      3.68 o
  -3   1   6        4.64        5.58      0.53 o
  -2   1   6     1672.09     1631.75     24.64 o
  -1   1   6       80.99       69.22      1.86 o
   0   1   6      290.88      297.02      8.46 o
   1   1   6      276.34      276.97      4.93 o
   2   1   6        0.00        0.56      0.39 o
   3   1   6      874.60      844.68     13.44 o
   4   1   6      183.08      164.74      3.50 o
   5   1   6        2.79        5.11      0.72 o
   6   1   6        5.72        5.74      0.77 o
   7   1   6        8.41       10.50      1.31 o
   8   1   6       16.62       17.01      1.34 o
  -9   2   6       31.93       30.21      3.56 o
  -8   2   6      157.15      159.17      7.44 o
  -7   2   6       15.91       17.07      2.58 o
  -6   2   6       27.40       22.44      2.66 o
  -5   2   6      395.02      385.57      8.55 o
  -4   2   6      545.36      559.99     19.21 o
  -3   2   6      425.71      393.88     27.53 o
  -2   2   6     1003.49     1004.65     33.36 o
  -1   2   6       90.32       87.54      2.06 o
   0   2   6        0.61       -0.01      0.31 o
   1   2   6      168.88      159.51      3.24 o
   2   2   6       68.62       63.27      1.80 o
   3   2   6      884.82      889.13     14.15 o
   4   2   6       27.74       22.17      1.19 o
   5   2   6       12.22       11.65      0.98 o
   6   2   6      187.85      176.54      3.97 o
   7   2   6       31.63       35.38      1.68 o
   8   2   6      161.12      178.52      5.30 o
  -9   3   6        4.61        6.11      2.06 o
  -8   3   6      390.68      395.67     13.95 o
  -7   3   6      122.92      134.61      6.40 o
  -6   3   6        0.29        1.80      1.31 o
  -5   3   6      645.76      664.49     10.81 o
  -4   3   6        6.82        8.03      0.75 o
  -3   3   6       68.73       56.34      1.64 o
  -2   3   6      172.89      169.00      5.87 o
  -1   3   6       28.60       18.33      1.21 o
   0   3   6     1665.45     1621.60     25.02 o
   1   3   6       42.06       41.88      1.43 o
   2   3   6      135.02      140.83      3.09 o
   3   3   6       61.37       63.55      2.16 o
   4   3   6      516.93      523.63      9.00 o
   5   3   6       17.33       13.87      1.37 o
   6   3   6      101.18      100.10      3.49 o
   7   3   6        9.55       11.51      1.45 o
  -9   4   6       80.07       82.30      5.34 o
  -8   4   6       54.79       51.21      3.93 o
  -7   4   6        8.42        7.06      1.96 o
  -6   4   6      206.40      194.71      5.05 o
  -5   4   6      199.97      195.47      4.98 o
  -4   4   6       46.43       48.21      1.59 o
  -3   4   6      187.88      173.88      5.92 o
  -2   4   6      163.55      159.79      3.27 o
  -1   4   6       31.14       31.58      1.24 o
   0   4   6      723.97      708.75     11.44 o
   1   4   6       65.52       63.98      1.86 o
   2   4   6      173.32      171.30      3.61 o
   3   4   6      166.25      163.47      3.58 o
   4   4   6       65.59       65.09      4.26 o
   5   4   6      193.74      194.53      7.84 o
   6   4   6        0.04       -0.33      0.64 o
   7   4   6      217.29      225.84      6.95 o
  -9   5   6        0.65       -0.97      1.45 o
  -8   5   6       33.59       38.97      3.50 o
  -7   5   6        5.19        4.60      1.82 o
  -6   5   6      580.79      560.29     11.85 o
  -5   5   6       25.37       23.68      1.62 o
  -4   5   6       63.74       65.07      2.64 o
  -3   5   6      182.05      194.24      3.92 o
  -2   5   6       18.54       22.10      1.54 o
  -1   5   6      283.08      274.78      5.10 o
   0   5   6      231.92      238.26      5.65 o
   1   5   6       28.06       27.43      2.31 o
   2   5   6      280.74      268.15      6.49 o
   3   5   6       12.28       12.38      1.32 o
   4   5   6        0.92        1.43      0.78 o
   5   5   6       20.53       14.65      1.80 o
   6   5   6       50.48       57.59      2.80 o
  -9   6   6        0.13       -1.26      1.53 o
  -8   6   6      503.85      492.80     16.59 o
  -7   6   6        5.20        4.39      1.08 o
  -6   6   6       49.76       47.64      2.30 o
  -5   6   6        4.10        6.34      1.08 o
  -4   6   6        5.37        9.46      1.17 o
  -3   6   6      170.21      167.82      3.61 o
  -2   6   6       16.30       16.91      1.14 o
  -1   6   6      216.80      210.50      5.26 o
   0   6   6        1.16        0.94      0.67 o
   1   6   6      603.52      607.83     28.79 o
   2   6   6      131.11      139.79      4.25 o
   3   6   6      120.15      121.63      3.95 o
   4   6   6        2.22        3.30      0.96 o
   5   6   6       23.29       22.34      1.96 o
  -8   7   6       80.45       77.03      4.96 o
  -7   7   6      396.13      388.67      9.12 o
  -6   7   6       93.14       95.88      4.54 o
  -5   7   6       25.06       29.31      2.03 o
  -4   7   6       68.01       68.21      3.85 o
  -3   7   6       13.00       17.44      2.21 o
  -2   7   6        9.39       14.87      1.35 o
  -1   7   6      348.88      383.90     12.06 o
   0   7   6       28.74       27.81      1.83 o
   1   7   6        0.06        0.46      0.69 o
   2   7   6       41.86       41.40      2.25 o
   3   7   6       17.31       18.23      1.75 o
   4   7   6      210.15      219.92      6.23 o
  -7   8   6       37.87       44.98      3.42 o
  -6   8   6        2.02        0.41      1.13 o
  -5   8   6        6.24        7.64      1.72 o
  -4   8   6      324.95      335.24     11.28 o
  -3   8   6        1.10        2.13      1.27 o
  -2   8   6      266.35      303.65     10.02 o
  -1   8   6       90.19       96.82      3.40 o
   0   8   6      282.28      296.06     10.03 o
   1   8   6      170.24      184.03      5.32 o
   2   8   6        0.00        0.96      0.69 o
  -6   9   6       25.56       28.36      3.15 o
  -5   9   6      149.91      163.15      7.10 o
  -4   9   6        6.95        9.23      2.04 o
  -3   9   6       38.95       11.01      1.86 o
  -2   9   6       13.72       12.67      2.16 o
  -1   9   6       10.45        9.60      1.33 o
   0   9   6        2.75        3.10      0.99 o
  -1  -9   7       96.95       94.54      5.85 o
   0  -9   7      143.62      138.66      6.99 o
   1  -9   7      158.04      157.47      7.40 o
   2  -9   7        1.71       -1.18      1.41 o
   3  -9   7       64.15       78.08      4.88 o
   4  -9   7        3.61        4.63      1.77 o
  -3  -8   7      223.64      247.58     10.34 o
  -2  -8   7       24.19       24.43      3.31 o
  -1  -8   7      275.70      281.21     10.86 o
   0  -8   7       25.57       21.75      3.02 o
   1  -8   7       23.71       24.25      2.95 o
   2  -8   7       23.55       17.25      2.51 o
   3  -8   7       15.98       19.86      3.88 o
   4  -8   7       18.06       16.58      1.64 o
   5  -8   7       11.87       11.16      1.98 o
   6  -8   7       15.08       18.87      1.78 o
  -4  -7   7        6.74        1.50      1.80 o
  -3  -7   7      105.81      104.22      5.86 o
  -2  -7   7       21.94       17.51      2.65 o
  -1  -7   7      129.81      137.85      6.57 o
   0  -7   7      479.98      504.09     11.17 o
   1  -7   7      159.93      145.31      5.82 o
   2  -7   7      437.41      461.85     10.37 o
   3  -7   7       11.39        8.48      1.21 o
   4  -7   7      104.49      111.19      3.76 o
   5  -7   7      169.77      185.42      4.25 o
   6  -7   7        4.89        4.99      1.50 o
   7  -7   7      278.75      301.08      7.71 o
  -5  -6   7       36.81       34.47      3.86 o
  -4  -6   7      221.73      231.64      9.43 o
  -3  -6   7      169.99      169.09      7.51 o
  -2  -6   7       22.54       24.07      3.32 o
  -1  -6   7      300.94      290.30      7.12 o
   0  -6   7      228.67      222.12      5.79 o
   1  -6   7      516.46      528.52     21.26 o
   2  -6   7       42.45       41.30      2.08 o
   3  -6   7        5.97        4.75      0.93 o
   4  -6   7        0.72        0.61      0.56 o
   5  -6   7      110.82      123.63      3.20 o
   6  -6   7        9.99        9.58      1.06 o
   7  -6   7       69.85       69.29      3.03 o
   8  -6   7        1.81        1.10      0.97 o
  -6  -5   7      267.44      263.83     10.42 o
  -5  -5   7       23.35       22.11      2.03 o
  -4  -5   7      110.92      113.45      5.87 o
  -3  -5   7      340.72      331.79      7.97 o
  -2  -5   7       33.15       29.78      1.84 o
  -1  -5   7      214.50      214.92      5.60 o
   0  -5   7       31.93       29.10      2.56 o
   1  -5   7      485.90      435.94      9.71 o
   2  -5   7      353.56      287.28     49.70 o
   3  -5   7        0.05       -0.13      0.45 o
   4  -5   7      399.22      417.25      7.52 o
   5  -5   7       15.23       12.40      1.09 o
   6  -5   7      571.32      583.39     10.18 o
   7  -5   7        8.10        8.99      1.32 o
   8  -5   7      121.15      123.93      5.18 o
  -7  -4   7      361.69      371.49      9.40 o
  -6  -4   7        8.20        9.80      2.47 o
  -5  -4   7      184.66      186.67      5.54 o
  -4  -4   7       43.02       44.33      2.66 o
  -3  -4   7       23.66       29.81      3.29 o
  -2  -4   7      430.55      424.26      9.50 o
  -1  -4   7       64.28       68.97      2.61 o
   0  -4   7      312.33      282.19      6.74 o
   1  -4   7       42.96       34.88      1.84 o
   2  -4   7       77.10       66.13      2.26 o
   3  -4   7       71.55       63.13      3.17 o
   4  -4   7      130.96      153.21      3.49 o
   5  -4   7        0.01        0.50      0.54 o
   6  -4   7        6.25        8.28      0.96 o
   7  -4   7       36.49       36.48      1.77 o
   8  -4   7       89.50       94.02      4.36 o
  -7  -3   7        1.13       -1.02      0.98 o
  -6  -3   7      106.00      105.83      3.93 o
  -5  -3   7       37.93       36.75      2.24 o
  -4  -3   7      363.94      360.60      8.43 o
  -3  -3   7       52.56       50.02      2.25 o
  -2  -3   7      561.41      560.48     12.81 o
  -1  -3   7       21.11       22.49      1.53 o
   0  -3   7      332.38      307.60      7.15 o
   1  -3   7      244.98      237.10      5.82 o
   2  -3   7      139.29      119.14      2.76 o
   3  -3   7       25.22       23.72      2.19 o
   4  -3   7        1.47        1.28      0.60 o
   5  -3   7      110.30      100.31      2.70 o
   6  -3   7       11.25        7.45      0.91 o
   7  -3   7       22.93       27.73      1.58 o
   8  -3   7        0.01        0.40      0.88 o
  -8  -2   7       26.66       30.94      3.71 o
  -7  -2   7       19.90       16.76      2.75 o
  -6  -2   7       87.30       93.92      3.62 o
  -5  -2   7        3.66        3.43      1.11 o
  -4  -2   7      163.27      156.29      4.47 o
  -3  -2   7      123.08      123.68      3.75 o
  -2  -2   7      232.51      223.93      5.61 o
  -1  -2   7        0.94        0.24      0.60 o
   0  -2   7       27.62       22.98      1.83 o
   1  -2   7      123.90      128.27      2.80 o
   2  -2   7       19.95       23.06      1.12 o
   3  -2   7      735.06      724.37     14.35 o
   4  -2   7       48.28       46.90      1.67 o
   5  -2   7      667.74      656.55     11.04 o
   6  -2   7        1.02        2.95      0.70 o
   7  -2   7      292.70      305.64      7.52 o
   8  -2   7      117.13      116.57      3.27 o
  -8  -1   7      100.75       96.03      5.67 o
  -7  -1   7        2.05       -0.08      0.65 o
  -6  -1   7      686.24      605.06     90.28 o
  -5  -1   7      475.08      482.24     10.79 o
  -4  -1   7       51.56       48.84      2.29 o
  -3  -1   7      658.13      630.43     13.12 o
  -2  -1   7      259.80      233.69      5.92 o
  -1  -1   7      807.62      786.64     15.84 o
   0  -1   7      324.33      303.07      5.34 o
   1  -1   7       57.85       45.86      1.47 o
   2  -1   7     1267.06     1140.84     17.78 o
   3  -1   7      165.57      146.67      3.25 o
   4  -1   7      463.83      445.12      9.53 o
   5  -1   7       12.89       13.27      1.32 o
   6  -1   7        1.08        0.14      0.49 o
   7  -1   7       55.67       57.24      3.29 o
   8  -1   7       46.02       47.03      1.96 o
  -9   0   7      188.10      196.76      9.01 o
  -8   0   7       13.47       14.98      2.67 o
  -7   0   7        1.23        2.15      1.55 o
  -6   0   7      315.71      320.71      7.84 o
  -5   0   7       12.59       11.35      1.32 o
  -4   0   7      949.08      957.98     19.12 o
  -3   0   7      287.24      289.59      9.19 o
  -2   0   7       32.07       32.40      2.48 o
  -1   0   7        2.85        3.91      0.79 o
   0   0   7       40.62       39.79      1.33 o
   1   0   7      102.43      101.37      2.40 o
   2   0   7      564.38      505.27     11.75 o
   3   0   7        3.96        4.67      0.76 o
   4   0   7       14.33        6.73      0.77 o
   5   0   7        0.14        0.17      0.48 o
   6   0   7       16.99       16.48      1.22 o
   7   0   7      221.78      226.17      4.90 o
   8   0   7        0.05       -0.42      0.59 o
  -9   1   7       55.78       57.68      4.72 o
  -8   1   7      102.88      104.73      5.95 o
  -7   1   7       20.12       16.72      2.63 o
  -6   1   7      330.01      338.62     12.23 o
  -5   1   7      195.97      199.97      5.37 o
  -4   1   7      212.12      200.41      6.62 o
  -3   1   7       12.88       11.98      1.19 o
  -2   1   7        2.07        0.51      0.97 o
  -1   1   7      308.83      291.75      5.22 o
   0   1   7      133.90      138.33      3.55 o
   1   1   7      611.09      617.62     12.24 o
   2   1   7       62.04       71.26      1.98 o
   3   1   7       23.23       28.32      1.26 o
   4   1   7        4.56        3.74      0.94 o
   5   1   7      174.54      170.10      3.82 o
   6   1   7        3.88        5.40      0.83 o
   7   1   7      209.55      215.09      4.76 o
   8   1   7       15.07       15.57      1.35 o
  -9   2   7        0.68       -0.66      1.56 o
  -8   2   7       11.89        9.04      2.34 o
  -7   2   7      144.76      149.24      7.08 o
  -6   2   7       53.31       53.28      3.85 o
  -5   2   7        4.79        3.89      0.89 o
  -4   2   7      239.20      221.64      5.51 o
  -3   2   7      545.76      524.28     11.05 o
  -2   2   7      164.82      151.90      3.77 o
  -1   2   7     1025.21     1028.85     16.09 o
   0   2   7        5.03        2.27      0.55 o
   1   2   7      531.57      518.24      8.70 o
   2   2   7       52.11       52.50      1.70 o
   3   2   7      150.33      153.27      3.41 o
   4   2   7      280.90      268.95      5.27 o
   5   2   7       19.11       17.62      1.23 o
   6   2   7      204.67      215.55      4.70 o
   7   2   7       90.47       88.86      2.74 o
  -9   3   7       95.46      109.93      6.37 o
  -8   3   7        0.01       -1.16      1.36 o
  -7   3   7      575.32      572.27     18.71 o
  -6   3   7       13.43       14.72      2.38 o
  -5   3   7      134.22      128.92      6.06 o
  -4   3   7       32.90       31.85      2.30 o
  -3   3   7        2.60        3.08      0.75 o
  -2   3   7      589.28      566.94     18.78 o
  -1   3   7       24.29       26.90      1.18 o
   0   3   7       21.63       20.25      1.19 o
   1   3   7       71.94       62.42      1.86 o
   2   3   7        6.12        8.27      0.82 o
   3   3   7       36.29       34.16      1.44 o
   4   3   7       40.81       38.89      1.61 o
   5   3   7       56.15       57.47      2.03 o
   6   3   7      175.03      184.57      6.11 o
   7   3   7       29.72       29.61      3.08 o
  -9   4   7       16.18       18.45      3.19 o
  -8   4   7       35.84       32.20      3.67 o
  -7   4   7      109.49      121.61      6.34 o
  -6   4   7        1.12        0.21      1.32 o
  -5   4   7        0.35        0.93      1.32 o
  -4   4   7      149.65      159.43      3.48 o
  -3   4   7       65.74       73.81      2.07 o
  -2   4   7      833.08      855.65     13.65 o
  -1   4   7       32.23       36.46      1.41 o
   0   4   7      101.33      105.61      2.88 o
   1   4   7      196.14      190.70      3.98 o
   2   4   7      515.09      535.56      9.20 o
   3   4   7       84.87       81.77      2.38 o
   4   4   7        3.61        4.71      0.97 o
   5   4   7      277.29      294.50      7.41 o
   6   4   7        7.93        7.02      1.25 o
  -8   5   7      148.01      149.27      7.32 o
  -7   5   7       18.48       18.09      2.79 o
  -6   5   7      116.11      128.08      6.24 o
  -5   5   7       47.46       50.91      2.31 o
  -4   5   7        2.16        3.38      1.62 o
  -3   5   7      343.30      368.51     11.16 o
  -2   5   7       46.10       46.76      1.63 o
  -1   5   7      230.29      235.22      4.65 o
   0   5   7       16.70       15.36      1.07 o
   1   5   7        1.98        3.20      1.21 o
   2   5   7       32.08       30.07      1.79 o
   3   5   7        3.20        3.24      0.93 o
   4   5   7        0.43       -0.19      0.67 o
   5   5   7      142.50      142.18      4.65 o
  -8   6   7       38.64       42.84      4.28 o
  -7   6   7        2.64        2.82      1.82 o
  -6   6   7       19.80       20.65      2.85 o
  -5   6   7      189.13      210.19      5.61 o
  -4   6   7        0.23        1.06      0.86 o
  -3   6   7      206.44      225.00      4.60 o
  -2   6   7       84.21       89.46      5.71 o
  -1   6   7       50.92       46.49      2.90 o
   0   6   7      306.49      303.93      7.44 o
   1   6   7       44.75       45.61      2.25 o
   2   6   7      301.12      302.68      7.43 o
   3   6   7       43.89       42.08      2.29 o
   4   6   7      243.27      265.97     11.24 o
  -7   7   7       11.82        8.25      2.33 o
  -6   7   7       71.68       72.08      3.05 o
  -5   7   7       19.91       17.64      2.29 o
  -4   7   7       25.23       29.53      2.87 o
  -3   7   7       19.52       21.66      2.43 o
  -2   7   7       22.56       25.46      2.55 o
  -1   7   7      149.48      156.36      6.32 o
   0   7   7      116.15      128.76      4.10 o
   1   7   7       20.04       17.15      2.14 o
   2   7   7      176.16      183.67      5.39 o
   3   7   7       28.26       32.64      2.42 o
  -6   8   7      252.73      287.06     10.24 o
  -5   8   7        1.60        1.17      1.28 o
  -4   8   7       71.07       74.22      4.28 o
  -3   8   7        3.60        8.81      1.77 o
  -2   8   7      127.27      138.26      4.27 o
  -1   8   7      471.87      532.22     16.37 o
   0   8   7       49.33       49.24      2.50 o
   1   8   7      202.33      208.01      5.95 o
  -1  -8   8      188.73      204.92      9.04 o
   0  -8   8      211.56      201.20      8.82 o
   1  -8   8       13.49        0.80      0.90 o
   2  -8   8       23.04       24.38      3.08 o
   3  -8   8        7.35        7.56      2.05 o
   4  -8   8        8.55       12.70      1.57 o
   5  -8   8       34.77       46.88      3.55 o
  -3  -7   8        0.92        0.41      1.55 o
  -2  -7   8      131.20      126.33      6.62 o
  -1  -7   8       44.00       44.11      3.78 o
   0  -7   8      209.41      219.15      6.04 o
   1  -7   8       15.77       18.11      1.70 o
   2  -7   8       21.54       22.47      2.09 o
   3  -7   8      173.42      186.23      5.39 o
   4  -7   8        2.96        3.97      1.08 o
   5  -7   8      220.99      233.48      6.46 o
   6  -7   8       20.14       21.13      2.81 o
  -4  -6   8        7.74        7.59      2.27 o
  -3  -6   8      131.39      130.45      6.63 o
  -2  -6   8       18.67       20.53      2.13 o
  -1  -6   8      105.65       93.22      3.45 o
   0  -6   8        7.04        8.97      2.18 o
   1  -6   8       44.76       38.87      4.51 o
   2  -6   8       58.54       62.42      3.70 o
   3  -6   8      291.28      292.52      7.37 o
   4  -6   8        8.62        7.57      1.47 o
   5  -6   8      227.25      236.73      6.42 o
   6  -6   8        1.29        1.49      0.77 o
   7  -6   8       76.04       80.61      3.37 o
  -5  -5   8      305.54      309.49      8.23 o
  -4  -5   8        2.26        2.70      1.63 o
  -3  -5   8      386.67      383.90      9.15 o
  -2  -5   8        0.11        0.53      0.80 o
  -1  -5   8       90.33       96.70      4.63 o
   0  -5   8      141.67      130.73      4.12 o
   1  -5   8      101.77       96.71      3.41 o
   2  -5   8       33.88       30.85      7.21 o
   3  -5   8       23.35       23.05      1.83 o
   4  -5   8       31.47       27.48      1.91 o
   5  -5   8       56.19       54.73      2.05 o
   6  -5   8      156.36      173.60      4.15 o
   7  -5   8       51.27       64.17      4.01 o
  -6  -4   8      102.67      105.75      4.16 o
  -5  -4   8       16.86       15.65      1.80 o
  -4  -4   8      130.02      133.33      4.41 o
  -3  -4   8       11.60       12.35      1.46 o
  -2  -4   8       45.28       44.81      2.27 o
  -1  -4   8        7.35        4.65      1.00 o
   0  -4   8       74.49       70.31      2.75 o
   1  -4   8        0.02        0.22      0.62 o
   2  -4   8       46.18       52.81      2.36 o
   3  -4   8        4.99        2.79      1.31 o
   4  -4   8      603.99      589.95     10.16 o
   5  -4   8        0.01        0.33      0.58 o
   6  -4   8      171.25      179.39      4.22 o
   7  -4   8      144.48      154.78      3.94 o
  -7  -3   8       23.97       25.02      2.34 o
  -6  -3   8       90.10       93.82      3.85 o
  -5  -3   8        0.00        1.72      0.96 o
  -4  -3   8      410.17      404.16      9.46 o
  -3  -3   8        1.91        1.07      0.83 o
  -2  -3   8      605.21      584.54     12.63 o
  -1  -3   8      593.74      558.71     12.07 o
   0  -3   8       53.51       48.92      2.24 o
   1  -3   8      421.07      393.59      8.96 o
   2  -3   8        5.07        6.09      1.14 o
   3  -3   8      281.58      277.00     11.86 o
   4  -3   8        4.93        7.14      0.86 o
   5  -3   8       97.61      106.32      2.93 o
   6  -3   8        3.96        2.54      0.75 o
   7  -3   8       18.19       15.16      1.33 o
   8  -3   8      255.32      288.35      7.63 o
  -7  -2   8        0.14       -0.28      2.55 o
  -6  -2   8      192.90      194.70      5.83 o
  -5  -2   8       75.69       71.47      8.40 o
  -4  -2   8        4.20        4.74      1.04 o
  -3  -2   8        0.25        0.70      0.70 o
  -2  -2   8       11.82       12.29      1.31 o
  -1  -2   8       91.34       90.90      3.14 o
   0  -2   8      977.03      865.05     22.56 o
   1  -2   8        8.61        9.70      1.93 o
   2  -2   8        0.52       -0.05      0.44 o
   3  -2   8      250.57      261.49      5.13 o
   4  -2   8        4.32        9.07      1.13 o
   5  -2   8       10.58       12.79      1.23 o
   6  -2   8      263.87      274.92      5.67 o
   7  -2   8       11.35       12.53      1.22 o
   8  -2   8      361.97      385.93      7.65 o
  -7  -1   8      238.44      219.42      9.41 o
  -6  -1   8       39.19       39.80      2.39 o
  -5  -1   8      688.85      688.53     20.40 o
  -4  -1   8       71.78       71.56      2.85 o
  -3  -1   8      123.43      130.81      4.02 o
  -2  -1   8       41.82       40.16      2.05 o
  -1  -1   8       10.10        9.87      1.18 o
   0  -1   8      193.01      175.39      5.51 o
   1  -1   8      284.11      294.56     10.75 o
   2  -1   8        7.83        6.58      0.75 o
   3  -1   8        6.07        4.55      0.69 o
   4  -1   8       25.10       29.60      1.45 o
   5  -1   8       17.71       16.92      1.26 o
   6  -1   8      243.17      211.18      5.90 o
   7  -1   8       93.05       95.73      5.09 o
  -8   0   8        0.08        1.67      1.76 o
  -7   0   8      190.90      189.76      8.52 o
  -6   0   8       88.41       88.02      3.46 o
  -5   0   8       35.68       33.92      2.67 o
  -4   0   8      301.32      288.09      7.06 o
  -3   0   8        0.78        0.58      0.70 o
  -2   0   8      198.86      191.80      5.11 o
  -1   0   8       12.82        9.94      1.17 o
   0   0   8     1314.61     1265.36     24.77 o
   1   0   8      219.80      202.74      4.10 o
   2   0   8      310.76      324.65      6.01 o
   3   0   8      428.16      435.91     12.82 o
   4   0   8        5.87        5.30      0.75 o
   5   0   8      319.18      331.21      6.37 o
   6   0   8       66.89       67.07      3.00 o
   7   0   8      203.74      201.65      4.64 o
  -8   1   8      399.12      398.92     14.73 o
  -7   1   8       80.93       78.58      5.06 o
  -6   1   8      256.98      261.89     10.39 o
  -5   1   8      103.11       98.73      3.54 o
  -4   1   8      151.52      154.09      4.47 o
  -3   1   8      900.65      858.69     17.43 o
  -2   1   8      107.15       99.69      3.29 o
  -1   1   8      216.24      217.70      5.57 o
   0   1   8        2.36        1.25      0.81 o
   1   1   8      561.87      536.12     11.58 o
   2   1   8      249.93      221.21      4.45 o
   3   1   8       23.64       18.30      1.46 o
   4   1   8       23.99       29.82      1.40 o
   5   1   8       50.23       54.37      2.00 o
   6   1   8        5.06        4.64      0.84 o
   7   1   8       79.06       98.80      3.00 o
  -8   2   8       21.13       26.38      3.63 o
  -7   2   8       41.57       34.29      3.74 o
  -6   2   8        0.48        0.76      1.50 o
  -5   2   8       39.25       38.39      2.12 o
  -4   2   8        4.02        5.59      1.00 o
  -3   2   8      244.27      258.72      8.86 o
  -2   2   8      287.25      285.23      9.63 o
  -1   2   8       15.01       19.41      1.56 o
   0   2   8       19.18       18.78      1.39 o
   1   2   8       15.81       19.16      1.18 o
   2   2   8       34.17       31.40      1.76 o
   3   2   8      219.64      222.72      4.62 o
   4   2   8      375.82      385.10      7.16 o
   5   2   8       52.91       55.01      3.99 o
   6   2   8      184.98      199.16      4.58 o
  -8   3   8        2.76        1.01      1.69 o
  -7   3   8        8.85       14.09      2.62 o
  -6   3   8        0.65        0.69      1.55 o
  -5   3   8        0.81        0.80      1.37 o
  -4   3   8      355.45      342.64     11.00 o
  -3   3   8       67.63       68.81      2.68 o
  -2   3   8      160.17      167.48      7.09 o
  -1   3   8        0.38       -0.48      0.51 o
   0   3   8       72.92       80.17      2.71 o
   1   3   8       28.08       25.68      1.78 o
   2   3   8       63.85       60.63      1.98 o
   3   3   8        0.32        1.20      0.55 o
   4   3   8      314.95      323.21      6.31 o
   5   3   8       50.81       52.23      2.53 o
   6   3   8       18.57       18.74      2.79 o
  -8   4   8        1.54        0.97      1.74 o
  -7   4   8        2.16        2.58      1.82 o
  -6   4   8       91.71       91.21      5.39 o
  -5   4   8        1.19        2.35      1.57 o
  -4   4   8      553.50      574.47     12.46 o
  -3   4   8        4.10        4.29      0.96 o
  -2   4   8      183.79      188.61      4.02 o
  -1   4   8      111.84      113.12      2.82 o
   0   4   8       58.82       61.30      1.98 o
   1   4   8      335.47      332.37      6.26 o
   2   4   8       24.56       22.90      1.41 o
   3   4   8      321.73      321.85      7.72 o
   4   4   8       19.02       25.86      2.02 o
   5   4   8      112.37      112.95      4.03 o
  -7   5   8      125.86      128.33      6.82 o
  -6   5   8       13.70       16.71      2.77 o
  -5   5   8       23.91       28.19      3.24 o
  -4   5   8      109.58      126.37      6.15 o
  -3   5   8       66.66       63.83      2.49 o
  -2   5   8        1.19        1.21      0.55 o
  -1   5   8       38.15       37.95      1.59 o
   0   5   8       21.45       21.16      1.68 o
   1   5   8      273.70      294.31     10.00 o
   2   5   8      183.05      179.86      5.13 o
   3   5   8      134.21      145.36      4.57 o
   4   5   8        0.88       -0.22      0.74 o
  -7   6   8       66.81       72.08      5.02 o
  -6   6   8       20.70       23.98      3.20 o
  -5   6   8      250.40      269.48     10.33 o
  -4   6   8       87.75       99.69      3.50 o
  -3   6   8      111.03      105.64      3.60 o
  -2   6   8      207.63      227.43      8.11 o
  -1   6   8       26.26       28.98      3.58 o
   0   6   8      736.50      760.53     15.56 o
   1   6   8        0.97        3.08      0.90 o
   2   6   8       70.25       78.27      3.21 o
   3   6   8       65.48       69.01      3.07 o
  -6   7   8       37.22       36.44      3.88 o
  -4   7   8       73.48       74.58      4.14 o
  -3   7   8       36.42       43.24      3.20 o
  -2   7   8       85.89       91.49      4.53 o
  -1   7   8       15.90       19.71      3.53 o
   0   7   8       20.81       20.68      1.83 o
   1   7   8       75.20       80.88      4.50 o
  -3   8   8        0.48        2.48      1.36 o
  -1  -7   9       38.79       37.56      3.95 o
   0  -7   9        6.99        8.36      1.40 o
   1  -7   9       72.65       72.72      3.20 o
   2  -7   9       15.62       15.29      4.83 o
   3  -7   9      231.42      258.41      7.04 o
   4  -7   9       33.99       40.57      3.03 o
  -3  -6   9       12.47        9.11      2.34 o
  -2  -6   9        0.93        1.40      1.04 o
  -1  -6   9        1.36        1.65      0.95 o
   0  -6   9       36.22       38.07      2.33 o
   1  -6   9       44.96       46.34      2.48 o
   2  -6   9        5.06        4.71      1.09 o
   3  -6   9      103.08      101.33      3.81 o
   4  -6   9       11.05       17.90      1.80 o
   5  -6   9        7.61        7.68      2.30 o
  -4  -5   9        7.46        8.27      1.51 o
  -3  -5   9      144.35      140.20      4.66 o
  -2  -5   9      184.73      195.92      5.74 o
  -1  -5   9       21.65       24.09      1.97 o
   0  -5   9      119.55      122.63      4.14 o
   1  -5   9        7.77       10.30      1.34 o
   2  -5   9      286.96      280.02      7.26 o
   3  -5   9       17.04       17.52      1.73 o
   4  -5   9      139.90      145.91      4.71 o
   5  -5   9        4.87        4.49      1.12 o
   6  -5   9        9.71       10.32      1.47 o
  -5  -4   9       10.43       14.20      1.82 o
  -4  -4   9       88.75       83.75      3.47 o
  -3  -4   9       10.53       10.67      1.43 o
  -2  -4   9      148.49      143.54      4.59 o
  -1  -4   9       20.42       22.86      1.90 o
   0  -4   9       48.21       45.62      2.33 o
   1  -4   9        7.04        7.07      1.18 o
   2  -4   9      263.84      252.41      7.79 o
   3  -4   9       35.85       20.17      2.51 o
   4  -4   9      188.10      198.00      5.66 o
   5  -4   9      251.56      252.13      6.81 o
   6  -4   9       35.36       40.01      1.91 o
  -6  -3   9      130.12      142.17      5.07 o
  -5  -3   9       98.95       92.33      3.82 o
  -4  -3   9      223.04      218.67      6.15 o
  -3  -3   9      109.68      102.59      3.75 o
  -2  -3   9       30.41       31.37      2.10 o
  -1  -3   9      544.04      498.61     11.21 o
   0  -3   9        4.63        1.81      0.81 o
   1  -3   9      139.64      124.06      4.02 o
   2  -3   9       22.92       17.80      2.31 o
   3  -3   9        7.73        7.91      1.20 o
   4  -3   9      176.48      153.71     17.93 o
   5  -3   9      164.21      157.29      4.29 o
   6  -3   9      147.48      153.05      3.91 o
  -6  -2   9       16.41       12.60      2.17 o
  -5  -2   9        0.19       -0.54      1.14 o
  -4  -2   9       60.59       61.14      2.81 o
  -3  -2   9       72.99       72.36      3.03 o
  -2  -2   9       39.25       34.56      4.47 o
  -1  -2   9      183.84      192.64      6.54 o
   0  -2   9        0.24        0.43      0.69 o
   1  -2   9        1.92        4.40      0.96 o
   2  -2   9      377.01      366.63      8.70 o
   3  -2   9       11.72       14.08      1.47 o
   4  -2   9      272.34      254.11     20.88 o
   5  -2   9        0.22        0.77      0.62 o
   6  -2   9      371.50      392.21      7.62 o
  -7  -1   9       46.21       54.10      4.44 o
  -6  -1   9      313.08      305.68      8.18 o
  -5  -1   9       53.16       45.94      3.50 o
  -4  -1   9      224.53      226.93      6.20 o
  -3  -1   9       52.58       45.09      2.31 o
  -2  -1   9      982.53      922.15     18.89 o
  -1  -1   9        0.05       -0.62      0.62 o
   0  -1   9       21.39       20.24      1.66 o
   1  -1   9        8.14       11.22      1.30 o
   2  -1   9        0.08       -0.03      0.63 o
   3  -1   9       24.09       22.48      1.39 o
   4  -1   9       36.20       40.36      1.72 o
   5  -1   9       22.57       25.75      1.95 o
   6  -1   9       10.59        6.45      0.99 o
  -7   0   9      116.81      122.83      6.79 o
  -6   0   9      204.20      202.77      9.06 o
  -5   0   9       10.16        7.64      1.74 o
  -4   0   9       68.93       66.53      2.88 o
  -3   0   9       96.78       95.56      3.43 o
  -2   0   9       40.39       37.74      2.08 o
  -1   0   9      111.17      109.58      3.65 o
   0   0   9       94.16      103.36      3.52 o
   1   0   9      304.90      294.43      7.26 o
   2   0   9        0.48        0.28      0.66 o
   3   0   9      271.06      291.98      7.60 o
   4   0   9        5.28        4.47      0.80 o
   5   0   9      291.28      301.65      7.44 o
   6   0   9       23.89       26.00      2.08 o
  -7   1   9       88.20       94.62      5.85 o
  -6   1   9       13.95       19.11      3.00 o
  -5   1   9      211.12      217.25      8.25 o
  -4   1   9       45.68       43.63      2.65 o
  -3   1   9       63.29       61.50      2.67 o
  -2   1   9        3.26        3.76      1.73 o
  -1   1   9        4.05        3.69      0.92 o
   0   1   9        0.93        0.91      0.67 o
   1   1   9       93.47       75.95      9.37 o
   2   1   9      308.53      307.67      5.95 o
   3   1   9      294.29      287.73      6.92 o
   4   1   9        1.44        2.32      0.72 o
   5   1   9      176.89      182.78      4.28 o
   6   1   9       41.47       53.88      2.17 o
  -7   2   9        0.10        1.17      1.62 o
  -6   2   9       57.82       60.62      4.61 o
  -5   2   9      441.77      447.65     15.59 o
  -4   2   9       17.68       14.23      1.50 o
  -3   2   9      217.32      218.86      5.86 o
  -2   2   9       57.08       49.92      3.35 o
  -1   2   9      482.77      479.07     10.72 o
   0   2   9      230.66      224.72      5.95 o
   1   2   9       51.04       46.91      3.97 o
   2   2   9      253.11      260.80      5.26 o
   3   2   9        0.85        1.13      0.61 o
   4   2   9       54.52       50.96      1.97 o
   5   2   9      128.58      126.05      4.44 o
  -7   3   9        8.29        7.12      2.29 o
  -6   3   9       41.43       54.97      4.44 o
  -5   3   9       58.98       57.11      4.23 o
  -3   3   9        0.97        0.79      0.81 o
  -2   3   9       15.82       15.67      1.54 o
  -1   3   9      266.22      269.41      6.82 o
   0   3   9       20.99       19.91      1.56 o
   1   3   9      315.42      318.26      6.13 o
   2   3   9      296.16      309.63      6.06 o
   3   3   9        0.95        1.15      0.64 o
   4   3   9       12.09       14.99      1.29 o
  -7   4   9        0.39        0.78      1.72 o
  -6   4   9      357.58      382.66     14.11 o
  -5   4   9       12.81       17.67      2.75 o
  -3   4   9      139.56      149.62      4.54 o
  -2   4   9        0.03        0.23      0.75 o
  -1   4   9      441.33      498.62     15.80 o
   0   4   9       88.19       89.85      2.60 o
   1   4   9       53.62       59.58      2.08 o
   2   4   9        0.02        0.06      0.72 o
   3   4   9        1.28        1.61      0.79 o
   4   4   9      129.66      140.36      4.66 o
  -6   5   9        6.55        5.93      2.16 o
  -5   5   9        5.35       10.03      2.26 o
  -4   5   9       37.10       44.97      3.77 o
  -3   5   9       14.96       11.58      1.95 o
  -2   5   9       27.11       27.00      2.07 o
  -1   5   9      293.05      315.43      6.18 o
   0   5   9        1.84        3.15      0.90 o
   1   5   9       18.88       18.96      2.45 o
   2   5   9       84.50       83.20      3.29 o
  -5   6   9      106.78      102.46      5.84 o
  -4   6   9      109.56      111.51      6.00 o
  -2   6   9       62.07       63.87      2.72 o
  -1   6   9        0.07        0.09      0.64 o
   0   6   9      297.34      314.80     14.01 o
   1   6   9       62.88       64.33      2.92 o
   0  -6  10       27.75       22.63      2.12 o
   1  -6  10      264.18      271.61      7.40 o
   2  -6  10        1.54        1.56      1.06 o
   3  -6  10       87.48       87.53      3.69 o
  -2  -5  10       76.81       80.01      3.50 o
  -1  -5  10       21.75       22.99      2.08 o
   0  -5  10      155.74      144.15      4.81 o
   1  -5  10        3.88        1.07      0.88 o
   2  -5  10       54.94       64.64      3.05 o
   3  -5  10      160.28      160.56      7.20 o
   4  -5  10      177.81      188.96      5.78 o
  -3  -4  10       71.38       64.84      3.16 o
  -2  -4  10      108.84      111.20      8.18 o
  -1  -4  10        4.88        4.16      1.11 o
   0  -4  10       90.25       88.82      4.27 o
   1  -4  10      110.07      108.72      3.95 o
   2  -4  10       14.97       12.86      1.54 o
   3  -4  10      353.59      341.53      8.60 o
   4  -4  10        0.42       -0.02      0.85 o
   5  -4  10      174.27      190.27      5.80 o
  -4  -3  10        0.09       -0.07      0.93 o
  -3  -3  10      195.87      197.34      7.61 o
  -2  -3  10       14.58       11.72      1.70 o
  -1  -3  10       12.83       13.09      1.55 o
   0  -3  10       29.34       31.78      2.16 o
   1  -3  10       13.08       14.57      1.59 o
   2  -3  10       21.54       18.61      1.79 o
   3  -3  10       64.02       63.51      2.93 o
   4  -3  10      134.61      122.16      5.97 o
   5  -3  10        9.28        7.75      2.25 o
  -5  -2  10       11.89       14.32      2.54 o
  -4  -2  10        6.91        6.31      1.34 o
  -3  -2  10      430.00      416.36     10.03 o
  -2  -2  10        1.84        2.21      1.03 o
  -1  -2  10      138.34      148.83      4.74 o
   0  -2  10       39.34       45.08      2.38 o
   1  -2  10       75.27       67.18      4.07 o
   2  -2  10      341.00      348.83      9.26 o
   3  -2  10        4.48        5.42      2.23 o
   4  -2  10      163.23      151.71      4.89 o
   5  -2  10      171.04      185.57      7.97 o
  -5  -1  10       99.08       89.87      5.17 o
  -4  -1  10      103.27      101.45      3.90 o
  -3  -1  10       39.52       33.62      2.32 o
  -2  -1  10      225.28      221.83      6.19 o
  -1  -1  10      113.65      113.28      3.95 o
   0  -1  10      151.75      156.86      4.86 o
   1  -1  10      137.68      134.26      4.37 o
   2  -1  10       62.50       59.84      2.76 o
   3  -1  10       88.82       86.44      5.30 o
   4  -1  10      153.99      149.90      4.84 o
   5  -1  10       69.35       72.36      2.54 o
  -6   0  10       61.46       71.41      5.13 o
  -5   0  10       29.51       23.92      2.95 o
  -4   0  10      144.46      145.40      4.72 o
  -3   0  10        0.46        0.20      0.84 o
  -2   0  10        2.09        1.20      1.00 o
  -1   0  10        0.08       -0.99      0.69 o
   0   0  10       20.90       22.59      1.92 o
   1   0  10      463.27      454.51     10.52 o
   2   0  10        5.60        2.66      0.96 o
   3   0  10      184.60      172.39     22.07 o
   4   0  10       57.30       29.21      2.62 o
   5   0  10        6.01        6.50      1.04 o
  -6   1  10       14.88       15.59      2.98 o
  -5   1  10       98.11      103.28      5.38 o
  -4   1  10        1.05        1.51      0.93 o
  -3   1  10       84.47       77.19      3.20 o
  -2   1  10       11.74       14.54      1.64 o
  -1   1  10      237.93      233.58      6.35 o
   0   1  10       31.13       28.13      2.45 o
   1   1  10      203.07       96.76      4.87 o
   2   1  10       14.90       16.83      1.69 o
   3   1  10       13.16       13.95      1.57 o
   4   1  10      234.01      229.53      5.14 o
  -6   2  10        6.00        5.60      2.15 o
  -5   2  10      283.12      296.18     11.79 o
  -4   2  10       73.45       70.89      3.10 o
  -3   2  10       22.53       20.43      1.86 o
  -2   2  10      514.15      529.87     16.76 o
  -1   2  10       10.20       10.11      1.39 o
   0   2  10      714.00      736.12     33.96 o
   1   2  10        1.16        2.34      0.99 o
   2   2  10        8.89       11.15      1.38 o
   3   2  10       75.09       75.68      3.02 o
   4   2  10        5.76        6.92      1.00 o
  -5   3  10       16.42       14.44      2.81 o
  -4   3  10        2.78       -0.43      0.67 o
  -3   3  10       88.53       94.71      3.60 o
  -2   3  10      163.98      176.98      5.30 o
  -1   3  10       45.90       41.64      2.33 o
   0   3  10        3.22        3.44      1.03 o
   1   3  10        3.32        4.17      1.50 o
   2   3  10        0.40        1.51      0.71 o
   3   3  10      235.15      240.18      5.23 o
  -5   4  10       80.06       86.32      5.61 o
  -3   4  10      448.13      480.96     11.10 o
  -2   4  10        3.60        5.22      1.18 o
  -1   4  10      114.78      117.11      4.11 o
   0   4  10       10.14       12.61      2.14 o
   1   4  10       39.24       48.23      2.47 o
   2   4  10       81.43       92.15      4.80 o
  -4   5  10        0.66        4.95      1.90 o
  -2   5  10       61.93       65.77      2.97 o
   0   5  10      137.29      145.64      6.58 o
  -1  -4  11       46.76       52.40      5.65 o
   0  -4  11       25.50       23.75      3.28 o
   1  -4  11      218.83      220.05      8.33 o
   2  -4  11       47.92       54.13      2.91 o
  -2  -3  11        2.30        1.63      1.07 o
  -1  -3  11        5.53        5.72      1.46 o
   0  -3  11        7.52       10.89      2.41 o
   1  -3  11       52.71       54.79      2.87 o
   2  -3  11       13.72       11.67      1.59 o
   3  -3  11        4.02        3.40      1.16 o
  -3  -2  11       34.03       36.32      4.29 o
  -2  -2  11      159.24      167.17      6.03 o
  -1  -2  11       25.50       23.73      2.08 o
   0  -2  11      348.31      340.50      8.72 o
   1  -2  11        8.42        7.09      1.94 o
   2  -2  11      571.82      567.61     12.99 o
   3  -2  11       53.97       60.81      3.03 o
  -3  -1  11        0.05       -0.66      0.86 o
  -2  -1  11       37.69       39.31      2.61 o
  -1  -1  11       67.27       59.43      4.37 o
   0  -1  11      190.80      181.07      5.58 o
   1  -1  11        1.36        1.88      1.12 o
   2  -1  11        3.83        3.54      1.11 o
   3  -1  11      246.75      264.49     11.92 o
  -4   0  11       73.09       73.99      3.39 o
  -3   0  11      225.03      237.98      6.78 o
  -2   0  11       35.00       32.90      3.88 o
  -1   0  11      358.56      369.55     13.81 o
   0   0  11       82.40       87.19      3.72 o
   1   0  11       71.94       75.63      3.31 o
   2   0  11      101.04       92.96      4.79 o
   3   0  11       13.54       17.34      1.84 o
  -4   1  11      447.09      459.93     11.04 o
  -3   1  11        0.64        1.15      0.94 o
  -2   1  11       75.87       72.16      5.65 o
  -1   1  11      116.03      118.90      4.27 o
   0   1  11        0.08        1.14      0.94 o
   1   1  11        0.00        0.26      0.85 o
   2   1  11       63.65       65.11      3.09 o
  -3   2  11      161.05      155.97      5.09 o
  -2   2  11       13.74        9.39      3.91 o
  -1   2  11       25.37       24.08      3.47 o
   0   2  11        8.45        9.43      1.47 o
   1   2  11       83.79       84.38      3.54 o
  -2   3  11      100.18      107.09      4.07 o
  -1   3  11      153.41      169.69      5.41 o
   0   3  11        0.66       -0.67      0.86 o
 
